# Supplementary material for: The homeodomain complement of the ctenophore Mnemiopsis leidyi suggests that Ctenophora and Porifera diverged prior to the ParaHoxozoa
Source: EvoDevo. 2010 Oct 4;1:9. doi: 10.1186/2041-9139-1-9 (PMC2959044; doi:10.1186/2041-9139-1-9)
Supplement: Additional file 1 — Zip file of alignments. Includes all alignments used for the supertree and class trees in Phylip format. [file 2041-9139-1-9-S1.ZIP › AF01_Ryan_et_al_2010.alignments/00-README]

Alignments for the supertree and class trees in Phylip format.
