# Supplementary material for: The homeodomain complement of the ctenophore Mnemiopsis leidyi suggests that Ctenophora and Porifera diverged prior to the ParaHoxozoa
Source: EvoDevo. 2010 Oct 4;1:9. doi: 10.1186/2041-9139-1-9 (PMC2959044; doi:10.1186/2041-9139-1-9)
Supplement: Additional file 1 — Zip file of alignments. Includes all alignments used for the supertree and class trees in Phylip format. [file 2041-9139-1-9-S1.ZIP › AF01_Ryan_et_al_2010.alignments/antp.phy]

272    60
AqBarH      KKKKRTTFTSSQLQQLETRFNQQKYLTKLDRCRMAQSLGLTEKHIKTWYQNRRTKWKREC
AqBsh       KRKLRTVFTEKQLEGLETKFSEKKYLSVPDRMELANRLELSETQVKTWFQNRRMKCKKQQ
AqHex       RKAARMRFSQEQIQTLEQRFQEQHYLLPADRKLLAHSLGMSERQVKTWFQNKRAQCKRSR
AqMsx       DRKPRTPFTSTQLIALERKFRQQRYLSVAERAEFAEYLKLTETQVKIWFQNRRAKEKRLR
AqNK2       KRRPRGLFSHAQIYELERRYALQKYLTAHEREQLANMLRLTETQVKIWFQNRRYKNKRQQ
AqNK5.7a    NKKGRATFSGNQIDELEKAFVSTQYLTNSERSRLAERLDLSESQVKIWFQNRRTKCRRTA
AqNK5.7b    PVKHRPTFTDEQIAAMEKVFTQRQYLSPMERESLAEVVNLSPQQVRVWFQNRRQKVKQFL
AqNK5.7c    PKRKRQVFSGVQTTELEKHFETSSYIDSKERERLAEKIGLHPDQVKVWFQNRRTKRSRQS
AqProx2     KKKPRTAFSREQVSELEKKFTERKYLSSAERGELAEKLKLSDMQVKTWFQNRRMKFKRQN
BfAbox      DRKPRQAYSSRQLERLEEEFKKDKYLSVSKRVELAESLELTEIQVKTWFQNRRTKWKKQT
BfBari      QRRRRTVFTQSQLRALERKFRCQKYLSVSERAEVARALGLSETQIKTWYQNRRTKWKRET
BfMsxlx     GRNPRVPFSAHQVATLESKFRRTHYLSSVDVSELSVALNLSENRVKIWFQNRRARERRER
BfNedxa     KKRPRTAFTAEQIKELEGEFQKNKYLSVTKRLELSNQLKLTETQIKIWFQNRRTKWKRKF
BfNedxb     KKRPRTAFTAEQIKELEGEFQKNKYLSVTKRLELSNQLKLTETQIKIWFQNRRTKWKRKY
BfNkx7      KKKARTTFTGRQIFELEKQFEVKKYLSASERADLAALLNVTDTQVKIWFQNRRTKWKKQD
BfRo        QRRQRTTFTTEQTMKLELEYNRTEYITRPRRFELAEMLNLSETQIKIWFQNRRAKDKRIE
DmAbdA      RRRGRQTYTRFQTLELEKEFHFNHYLTRRRRIEIAHALCLTERQIKIWFQNRRMKLKKEL
DmAbdB      VRKKRKPYSKFQTLELEKEFLFNAYVSKQKRWELARNLQLTERQVKIWFQNRRMKNKKNS
DmAntp      RKRGRQTYTRYQTLELEKEFHFNRYLTRRRRIEIAHALCLTERQIKIWFQNRRMKWKKEN
Dmbap       KKRSRAAFSHAQVFELERRFAQQRYLSGPERSEMAKSLRLTETQVKIWFQNRRYKTKRKQ
DmBH1       QRKARTAFTDHQLQTLEKSFERQKYLSVQERQELAHKLDLSDCQVKTWYQNRRTKWKRQT
DmBH2       QRKARTAFTDHQLQTLEKSFERQKYLSVQDRMELANKLELSDCQVKTWYQNRRTKWKRQT
Dmbsh       RRKARTVFSDPQLSGLEKRFEGQRYLSTPERVELATALGLSETQVKTWFQNRRMKHKKQL
Dmbtn       NRKERTAFSKTQLKQLEAEFCYSNYLTRLRRYEIAVALELTERQVKVWFQNRRMKCKRIK
DmC15       RKKPRTSFTRIQVAELEKRFHKQKYLASAERAALARGLKMTDAQVKTWFQNRRTKWRRQT
Dmcad       KDKYRVVYTDFQRLELEKEYCTSRYITIRRKSELAQTLSLSERQVKIWFQNRRAKERKQN
DmCG11085   PRRRRTAFTHAQLAYLERKFRCQKYLSVADRSDVAETLNLSETQVKTWYQNRRTKWKRQN
DmCG12361   GMMRRAVFSDSQRKGLEKRFQQQKYISKPDRKKLAERLGLKDSQVKIWFQNRRMKWRNSK
DmCG13424   KKRPRTAFSAAQIKALETEFERGKYLSVAKRTALAKQLQLTETQIKIWFQNRRTKWKRKY
DmCG15696   GRLPRIPFTPQQLQALENAYKESNYLSAEDANKLADSLELTNTRVKIWFQNRRARERREK
DmCG18599   NKRVRTIFTPEQLECLEAEFERQQYMVGPERLYLAHTLKLTEAQVKVWFQNRRIKWRKHH
DmCG34031   DRKPRQAYSASQLERLENEFNLDKYLSVSKRVELSKSLSLTEVQVKTWFQNRRTKWKKQL
DmCG7056    RKGGQIRFTSQQTKNLEARFASSKYLSPEERRHLALQLKLTDRQVKTWFQNRRAKWRRAN
DmDfd       PKRQRTAYTRHQILELEKEFHYNRYLTRRRRIEIAHTLVLSERQIKIWFQNRRMKWKKDN
DmDll       MRKPRTIYSSLQLQQLNRRFQRTQYLALPERAELAASLGLTQTQVKIWFQNRRSKYKKMM
DmDr        NRKPRTPFTTQQLLSLEKKFREKQYLSIAERAEFSSSLRLTETQVKIWFQNRRAKAKRLQ
DmE5        PKRVRTAFSPTQLLKLEHAFEGNHYVVGAERKQLAQGLSLTETQVKVWFQNRRTKHKRMQ
Dmems       PKRIRTAFSPSQLLKLEHAFESNQYVVGAERKALAQNLNLSETQVKVWFQNRRTKHKRMQ
Dmen        EKRPRTAFSSEQLARLKREFNENRYLTERRRQQLSSELGLNEAQIKIWFQNKRAKIKKST
Dmeve       VRRYRTAFTRDQLGRLEKEFYKENYVSRPRRCELAAQLNLPESTIKVWFQNRRMKDKRQR
Dmexex      TRRPRTAFTSQQLLELEKQFKQNKYLSRPKRFEVASGLMLSETQVKIWFQNRRMKWKRSK
Dmftz       SKRTRQTYTRYQTLELEKEFHFNRYITRRRRIDIANALSLSERQIKIWFQNRRMKSKKDR
DmH2.0      KRKRSWSRAVFSNLQRKGLEIQQKYITKPDRRKLAARLNLTDAQVKVWFQNRRMKWRHTR
DmHGTX      KKHTRPTFSGQQIFALEKTFEQTKYLAGPERAKLAYALGMSESQVKVWFQNRRTKWRKRH
DmHmx       KKKTRTVFSRAQVFQLESTFDLKRYLSSSERAGLAASLRLTETQVKIWFQNRRNKWKRQL
Dmind       SKRIRTAFTSTQLLELEREFSHNAYLSRLRRIEIANRLRLSEKQVKIWFQNRRVKQKKGG
Dminv       DKRPRTAFSGTQLARLKHEFNENRYLTEKRRQQLSGELGLNEAQIKIWFQNKRAKLKKSS
Dmlab       NNSGRTNFTNKQLTELEKEFHFNRYLTRARRIEIANTLQLNETQVKIWFQNRRMKQKKRV
Dmlbe       KRKSRTAFTNHQIFELEKRFLYQKYLSPADRDEIAASLGLSNAQVITWFQNRRAKQKRDI
Dmlbl       KRKSRTAFTNQQIFELEKRFLYQKYLSPADRDEIAGGLGLSNAQVITWFQNRRAKLKRDM
DmNK7.1     KKKARTTFTGRQIFELEKMFENKKYLSASERTEMAKLLMVTETQVKIWFQNRRTKWKKQD
Dmpb        PRRLRTAYTNTQLLELEKEFHFNKYLCRPRRIEIAASLDLTERQVKVWFQNRRMKHKRQT
Dmro        QRRQRTTFSTEQTLRLEVEFHRNEYISRSRRFELAETLRLTETQIKIWFQNRRAKDKRIE
Dmscro      RRKRRVLFTQAQVYELERRFKQQRYLSAPEREHLASLIHLTPTQVKIWFQNHRYKCKRQA
DmScr       TKRQRTSYTRYQTLELEKEFHFNRYLTRRRRIEIAHALCLTERQIKIWFQNRRMKWKKEH
Dmslou      PRRARTAFTYEQLVSLENKFKTTRYLSVCERLNLALSLSLTETQVKIWFQNRRTKWKKQN
DmUbx       RRRGRQTYTRYQTLELEKEFHTNHYLTRRRRIEMAHALCLTERQIKIWFQNRRMKLKKEI
Dmunpg      SRRRRTAFTSEQLLELEREFHAKKYLSLTERSQIATSLKLSEVQVKIWFQNRRAKWKRVK
Dmvnd       KRKRRVLFTKAQTYELERRFRQQRYLSAPEREHLASLIRLTPTQVKIWFQNHRYKTKRAQ
HsBARHL1    PRKARTAFTDHQLAQLERSFERQKYLSVQDRMELAASLNLTDTQVKTWYQNRRTKWKRQT
HsBARHL2    PRKARTAFSDHQLNQLERSFERQKYLSVQDRMDLAAALNLTDTQVKTWYQNRRTKWKRQT
HsBARX1     GRRSRTVFTELQLMGLEKRFEKQKYLSTPDRIDLAESLGLSQLQVKTWYQNRRMKWKKIV
HsBARX2     PRRSRTIFTELQLMGLEKKFQKQKYLSTPDRLDLAQSLGLTQLQVKTWYQNRRMKWKKMV
HsBSX       RRKARTVFSDSQLSGLEKRFEIQRYLSTPERVELATALSLSETQVKTWFQNRRMKHKKQL
HsCDX1      KDKYRVVYTDHQRLELEKEFHYSRYITIRRKSELAANLGLTERQVKIWFQNRRAKERKVN
HsCDX2      KDKYRVVYTDHQRLELEKEFHYSRYITIRRKAELAATLGLSERQVKIWFQNRRAKERKIN
HsCDX4      KEKYRVVYTDHQRLELEKEFHCNRYITIQRKSELAVNLGLSERQVKIWFQNRRAKERKMI
HsDBX1      GMLRRAVFSDVQRKALEKMFQKQKYISKPDRKKLAAKLGLKDSQVKIWFQNRRMKWRNSK
HsDBX2      GILRRAVFSEDQRKALEKMFQKQKYISKTDRKKLAINLGLKESQVKIWFQNRRMKWRNSK
HsDLX1      IRKPRTIYSSLQLQALNRRFQQTQYLALPERAELAASLGLTQTQVKIWFQNKRSKFKKLM
HsDLX2      VRKPRTIYSSFQLAALQRRFQKTQYLALPERAELAASLGLTQTQVKIWFQNRRSKFKKMW
HsDLX3      VRKPRTIYSSYQLAALQRRFQKAQYLALPERAELAAQLGLTQTQVKIWFQNRRSKFKKLY
HsDLX4      LRKPRTIYSSLQLQHLNQRFQHTQYLALPERAQLAAQLGLTQTQVKIWFQNKRSKYKKLL
HsDLX5      VRKPRTIYSSFQLAALQRRFQKTQYLALPERAELAASLGLTQTQVKIWFQNKRSKIKKIM
HsDLX6      IRKPRTIYSSLQLQALNHRFQQTQYLALPERAELAASLGLTQTQVKIWFQNKRSKFKKLL
HsEMX1      PKRIRTAFSPSQLLRLERAFEKNHYVVGAERKQLAGSLSLSETQVKVWFQNRRTKYKRQK
HsEMX2      PKRIRTAFSPSQLLRLEHAFEKNHYVVGAERKQLAHSLSLTETQVKVWFQNRRTKFKRQK
HsEN1       DKRPRTAFTAEQLQRLKAEFQANRYITEQRRQTLAQELSLNESQIKIWFQNKRAKIKKAT
HsEN2       DKRPRTAFTAEQLQRLKAEFQTNRYLTEQRRQSLAQELSLNESQIKIWFQNKRAKIKKAT
HsEVX1      MRRYRTAFTREQIARLEKEFYRENYVSRPRRCELAAALNLPETTIKVWFQNRRMKDKRQR
HsEVX2      VRRYRTAFTREQIARLEKEFYRENYVSRPRRCELAAALNLPETTIKVWFQNRRMKDKRQR
HsGBX1      SRRRRTAFTSEQLLELEKEFHCKKYLSLTERSQIAHALKLSEVQVKIWFQNRRAKWKRIK
HsGBX2      NRRRRTAFTSEQLLELEKEFHCKKYLSLTERSQIAHALKLSEVQVKIWFQNRRAKWKRVK
HsGSX1      SKRMRTAFTSTQLLELEREFASNMYLSRLRRIEIATYLNLSEKQVKIWFQNRRVKHKKEG
HsGSX2      GKRMRTAFTSTQLLELEREFSSNMYLSRLRRIEIATYLNLSEKQVKIWFQNRRVKHKKEG
HsHHEX      RKGGQVRFSNDQTIELEKKFETQKYLSPPERKRLAKMLQLSERQVKTWFQNRRAKWRRLK
HsHLX       RSWSRAVFSNLQRKGLEKRFEIQKYVTKPDRKQLAAMLGLTDAQVKVWFQNRRMKWRHSK
HsHMX1      KKKTRTVFSRSQVFQLESTFDLKRYLSTAERAGLAASLQLTETQVKIWFQNRRNKWKRHV
HsHMX2      KKKTRTVFSRSQVYQLESTFDMKRYLSSSERACLASSLQLTETQVKTWFQNRRNKWKRQL
HsHMX3      KKKTRTVFSRSQVFQLESTFDMKRYLSSSERAGLAASLHLTETQVKIWFQNRRNKWKRQL
HsHOXA10    GRKKRCPYTKHQTLELEKEFLFNMYLTRERRLEISRSVHLTDRQVKIWFQNRRMKLKKMN
HsHOXA11    TRKKRCPYTKYQIRELEREFFFSVYINKEKRLQLSRMLNLTDRQVKIWFQNRRMKEKKIN
HsHOXA13    GRKKRVPYTKVQLKELEREYATNKFITKDKRRRISATTNLSERQVTIWFQNRRVKEKKVI
HsHOXA1     PNAVRTNFTTKQLTELEKEFHFNKYLTRARRVEIAASLQLNETQVKIWFQNRRMKQKKRE
HsHOXA2     SRRLRTAYTNTQLLELEKEFHFNKYLCRPRRVEIAALLDLTERQVKVWFQNRRMKHKRQT
HsHOXA3     SKRARTAYTSAQLVELEKEFHFNRYLCRPRRVEMANLLNLTERQIKIWFQNRRMKYKKDQ
HsHOXA4     PKRSRTAYTRQQVLELEKEFHFNRYLTRRRRIEIAHTLCLSERQVKIWFQNRRMKWKKDH
HsHOXA5     GKRARTAYTRYQTLELEKEFHFNRYLTRRRRIEIAHALCLSERQIKIWFQNRRMKWKKDN
HsHOXA6     GRRGRQTYTRYQTLELEKEFHFNRYLTRRRRIEIANALCLTERQIKIWFQNRRMKWKKEN
HsHOXA7     RKRGRQTYTRYQTLELEKEFHFNRYLTRRRRIEIAHALCLTERQIKIWFQNRRMKWKKEH
HsHOXA9     TRKKRCPYTKHQTLELEKEFLFNMYLTRDRRYEVARLLNLTERQVKIWFQNRRMKMKKIN
HsHOXB13    GRKKRIPYSKGQLRELEREYAANKFITKDKRRKISAATSLSERQITIWFQNRRVKEKKVL
HsHOXB1     PSGLRTNFTTRQLTELEKEFHFNKYLSRARRVEIAATLELNETQVKIWFQNRRMKQKKRE
HsHOXB2     ARRLRTAYTNTQLLELEKEFHFNKYLCRPRRVEIAALLDLTERQVKVWFQNRRMKHKRQT
HsHOXB3     SKRARTAYTSAQLVELEKEFHFNRYLCRPRRVEMANLLNLSERQIKIWFQNRRMKYKKDQ
HsHOXB4     PKRSRTAYTRQQVLELEKEFHYNRYLTRRRRVEIAHALCLSERQIKIWFQNRRMKWKKDH
HsHOXB5     GKRARTAYTRYQTLELEKEFHFNRYLTRRRRIEIAHALCLSERQIKIWFQNRRMKWKKDN
HsHOXB6     GRRGRQTYTRYQTLELEKEFHYNRYLTRRRRIEIAHALCLTERQIKIWFQNRRMKWKKES
HsHOXB7     RKRGRQTYTRYQTLELEKEFHYNRYLTRRRRIEIAHTLCLTERQIKIWFQNRRMKWKKEN
HsHOXB8     RRRGRQTYSRYQTLELEKEFLFNPYLTRKRRIEVSHALGLTERQVKIWFQNRRMKWKKEN
HsHOXB9     SRKKRCPYTKYQTLELEKEFLFNMYLTRDRRHEVARLLNLSERQVKIWFQNRRMKMKKMN
HsHOXC10    GRKKRCPYTKHQTLELEKEFLFNMYLTRERRLEISKTINLTDRQVKIWFQNRRMKLKKMN
HsHOXC11    TRKKRCPYSKFQIRELEREFFFNVYINKEKRLQLSRMLNLTDRQVKIWFQNRRMKEKKLS
HsHOXC12    SRKKRKPYSKLQLAELEGEFLVNEFITRQRRRELSDRLNLSDQQVKIWFQNRRMKKKRLL
HsHOXC13    GRKKRVPYTKVQLKELEKEYAASKFITKEKRRRISATTNLSERQVTIWFQNRRVKEKKVV
HsHOXC4     PKRSRTAYTRQQVLELEKEFHYNRYLTRRRRIEIAHSLCLSERQIKIWFQNRRMKWKKDH
HsHOXC5     GKRSRTSYTRYQTLELEKEFHFNRYLTRRRRIEIANNLCLNERQIKIWFQNRRMKWKKDS
HsHOXC6     RRRGRQIYSRYQTLELEKEFHFNRYLTRRRRIEIANALCLTERQIKIWFQNRRMKWKKES
HsHOXC8     RRSGRQTYSRYQTLELEKEFLFNPYLTRKRRIEVSHALGLTERQVKIWFQNRRMKWKKEN
HsHOXC9     TRKKRCPYTKYQTLELEKEFLFNMYLTRDRRYEVARVLNLTERQVKIWFQNRRMKMKKMN
HsHOXD10    GRKKRCPYTKHQTLELEKEFLFNMYLTRERRLEISKSVNLTDRQVKIWFQNRRMKLKKMS
HsHOXD11    SRKKRCPYTKYQIRELEREFFFNVYINKEKRLQLSRMLNLTDRQVKIWFQNRRMKEKKLN
HsHOXD12    ARKKRKPYTKQQIAELENEFLVNEFINRQKRKELSNRLNLSDQQVKIWFQNRRMKKKRVV
HsHOXD13    GRKKRVPYTKLQLKELENEYAINKFINKDKRRRISAATNLSERQVTIWFQNRRVKDKKIV
HsHOXD1     SSAIRTNFSTKQLTELEKEFHFNKYLTRARRIEIANCLHLNDTQVKIWFQNRRMKQKKRE
HsHOXD3     SKRVRTAYTSAQLVELEKEFHFNRYLCRPRRVEMANLLNLTERQIKIWFQNRRMKYKKDQ
HsHOXD4     PKRSRTAYTRQQVLELEKEFHFNRYLTRRRRIEIAHTLCLSERQIKIWFQNRRMKWKKDH
HsHOXD8     RRRGRQTYSRFQTLELEKEFLFNPYLTRKRRIEVSHALALTERQVKIWFQNRRMKWKKEN
HsHOXD9     TRKKRCPYTKYQTLELEKEFLFNMYLTRDRRYEVARILNLTERQVKIWFQNRRMKMKKMS
HsLBX1      RRKSRTAFTNHQIYELEKRFLYQKYLSPADRDQIAQQLGLTNAQVITWFQNRRAKLKREL
HsLBX2      RRKSRTAFTAQQVLELERRFVFQKYLAPSERDGLATRLGLANAQVVTWFQNRRAKLKRDV
HsMEOX1     ARKERTAFTKEQLRELEAEFAHHNYLTRLRRYEIAVNLDLSERQVKVWFQNRRMKWKRVK
HsMEOX2     PRKERTAFTKEQIRELEAEFAHHNYLTRLRRYEIAVNLDLTERQVKVWFQNRRMKWKRVK
HsMNX1      CRRPRTAFTSQQLLELEHQFKFNKYLSRPKRFEVATSLMLTETQVKIWFQNRRMKWKRSK
HsMSX1      NRKPRTPFTTAQLLALERKFRQKQYLSIAERAEFSSSLSLTETQVKIWFQNRRAKAKRLQ
HsMSX2      NRKPRTPFTTSQLLALERKFRQKQYLSIAERAEFSSSLNLTETQVKIWFQNRRAKAKRLQ
HsNANOG     KQKTRTVFSSTQLCVLNDRFQRQKYLSLQQMQELSNILNLSYKQVKTWFQNQRMKSKRWQ
HsNKX1.1    PRRARTAFTYEQLVALENKFKATRYLSVCERLNLALSLSLTETQVKIWFQNRRTKWKKQN
HsNKX1.2    PRRARTAFTYEQLVALENKFRATRYLSVCERLNLALSLSLTETQVKIWFQNRRTKWKKQN
HsNKX2.1    RRKRRVLFSQAQVYELERRFKQQKYLSAPEREHLASMIHLTPTQVKIWFQNHRYKMKRQA
HsNKX2.2    KRKRRVLFSKAQTYELERRFRQQRYLSAPEREHLASLIRLTPTQVKIWFQNHRYKMKRAR
HsNKX2.3    RRKPRVLFSQAQVFELERRFKQQRYLSAPEREHLASSLKLTSTQVKIWFQNRRYKCKRQR
HsNKX2.4    RRKRRVLFSQAQVYELERRFKQQKYLSAPEREHLASMIHLTPTQVKIWFQNHRYKMKRQA
HsNKX2.5    RRKPRVLFSQAQVYELERRFKQQRYLSAPERDQLASVLKLTSTQVKIWFQNRRYKCKRQR
HsNKX2.6    RRKPRVLFSQAQVLALERRFKQQRYLSAPEREHLASALQLTSTQVKIWFQNRRYKCKRQR
HsNKX2.8    RKKRRVLFSKAQTLELERRFRQQRYLSAPEREQLASLLRLTPTQVKIWFQNHRYKLKRAR
HsNKX3.1    QKRSRAAFSHTQVIELERKFSHQKYLSAPERAHLAKNLKLTETQVKIWFQNRRYKTKRKQ
HsNKX3.2    KKRSRAAFSHAQVFELERRFNHQRYLSGPERADLAASLKLTETQVKIWFQNRRYKTKRRQ
HsNKX6.1    RKHTRPTFSGQQIFALEKTFEQTKYLAGPERARLAYSLGMTESQVKVWFQNRRTKWRKKH
HsNKX6.2    KKHSRPTFSGQQIFALEKTFEQTKYLAGPERARLAYSLGMTESQVKVWFQNRRTKWRKRH
HsNKX6.3    KKHTRPTFTGHQIFALEKTFEQTKYLAGPERARLAYSLGMTESQVKVWFQNRRTKWRKKS
HsNOTO      QKRVRTMFNLEQLEELEKVFAKQHNLVGKKRAQLAARLKLTENQVRVWFQNRRVKYQKQQ
HsPDX1      NKRTRTAYTRAQLLELEKEFLFNKYISRPRRVELAVMLNLTERHIKIWFQNRRMKWKKEE
HsTLX1      KKKPRTSFTRLQICELEKRFHRQKYLASAERAALAKALKMTDAQVKTWFQNRRTKWRRQT
HsTLX2      RKKPRTSFSRSQVLELERRFLRQKYLASAERAALAKALRMTDAQVKTWFQNRRTKWRRQT
HsTLX3      RKKPRTSFSRVQICELEKRFHRQKYLASAERAALAKSLKMTDAQVKTWFQNRRTKWRRQT
HsVAX1      PKRTRTSFTAEQLYRLEMEFQRCQYVVGRERTELARQLNLSETQVKVWFQNRRTKQKKDQ
HsVAX2      PKRTRTSFTAEQLYRLEMEFQRCQYVVGRERTELARQLNLSETQVKVWFQNRRTKQKKDQ
HsVENTX     APRVRTAFTMEQVRTLEGVFQHHQYLSPLERKRLAREMQLSEVQIKTWFQNRRMKHKRQM
MlANTP03a   QRRHRTKFTSFQLDVLEREFDDCTYISTERRQSLAAVLGLTSENIRVWFQNRRTQIKKMK
MlANTP03b   QKRRRTKFTSFQLDVLEREFDDCTYISTERRRSLAAVLGLTSENIRVWFQNRRTQIKKMK
MlANTP19    RRKARTVFSDDQLQGLERKFKIQKYLSVPERMELAGMLSLSETQVKTWFQNRRMKWKKQG
MlANTP21    XXXXXXXXXXXQLTALETMFRYKMYVTLIDRAVLAKHLELTDGQIKTWFQNRRTKWKRDN
MlANTP22    KKGARRTFTDEQVAKLENYFDYKRYFTPVERTKIAKELLLSETQIKTWFQNRRAKNKRDE
MlANTP23    LRKERTVFTKSQLSKLKARFCYQKYLSSEERAQLACSLSLTEEQVQRWFQNRRAKVKRQE
MlANTP03d   NRRSRTKFTPSQLSALETEFDLCSYITPERRRELSRSLAIKELAIRVWFQNRRTLMKKKQ
MlANTP25    PRKPRTHFTDTQIEDLEKVFEDKKYLSANERQIIANDLNLHEEQVKNWFQNRRSRWRKDC
MlANTP03c   ESRYRTHLTTEQKDALQLVFSETIYLTKTRRRLLSEETGLKEDTISVWFQNRRRLLKKKQ
MlANTP35    PRKPRTIFTARQLLELERRFENQKYLTSTERSCLAFILGLSDEQIKVWFQNRRSKWKRGS
MlANTP37    EKRVRTIFSISQLFRLERRFNAQKYLSASERARLAYSLQLTETQVKIWFQNRRAKWKREM
MlANTP47    TRKRRTTFSREQLIQMEKTFQKHPYLTPAQRADLAKSLNLAQIQVQVWFQNRRAKCKKTG
MlANTP48    YRKARTLFSPLQLERLENEFQKTKYLSTWDREKLARYLQITDTQVKTWFQNRRKKWKRTN
MlANTP51    TKRFRSSFSTEQLRTMEDTFRHRPYLSTAQVEELAGNLALSSRQVKIWFQNRRTKLKKQV
MlANTP63    GKKPRTIFSREQVQKLEEAYLTKRYLTRRERKELAASADISHTQVKIWFQNRRAKAKLKD
MlANTP65    RKRTRTTFSSAQVYELEKKFQRCQYLSAVDRLNLAAALSMSDVQVKRWFQNRRCKERHRA
MlANTP66    KRKPRTCFSVGQMLVLENTFQQTKYVSITDRGKLAGSLGLTDSQIKVWFQNRRSKWRKTM
MlANTP67    SRKPRTVFTWEQLKQMEETFKQKKYLCTEDRMILAQKLDLTDEQIKVWFQNRRQKWKKGG
MlANTP68    RRKARTVFTDDQLQGLESQFGTQKYLSVPERMELAVSLRLSETQVKTWFQNRRMKWKKQV
MlANTP71    RRKARTVFSDMQLEGLERKFRSQKYLSVPERLDIATGLGLSETQVKTWFQNRRMKWKKQV
MlANTP72    RRKARTVFSDDQLTGLEDKFRAQKYLSVPERVELAVKLDLSETQVKTWFQNRRMKWKKGQ
MlANTP78    PRRPRTIFSASQLLELEERFRYQKYLSTAERSCLAFTLGLSEEQVKVWFQNRRSKWKKGX
Nvanthox1   GKRKRTAYTRKQLLELEKEFHFNHFLTKERRSEMASQLNLTERQVKIWFQNRRMKWKKCN
Nvanthox6   SQKKRFTFTQRQLVELEKEFHFSKYLTRTRRIEIATTLKLTEMQIKIWFQNRRMKWKREF
Nvanthox8a  SKRHRTSYTNKQLLELEKEFHFNKYLCSSRRREISKALQLTERQVKIWFQNRRMKWKKDE
NvANTP004   KKKPRTAFTESQISELEKRFQSQKYLGSKERSELAGTLGLTDTQVXXXXXXXXXXXXXXX
NvANTP009   TRPRRSFFSADQVNQLERVFSAQQYVSAKERAEIAETFNMTDEQVKNWFQNRRMKRKRKR
NvANTP010   RKRARTAFSAEQLKKLEKRFQANHYIVGEERQKIAKDLDLSEAQVKVWFQNRRTKFKRDQ
NvANTP017   ARNKRPVFHPDVVAQLEQVFDERRYISADQRFALAKELNMTEEQVKSWFHNKRTAMTKKL
NvANTP021   KKRTRTAFTNTQIRELEAEFQKNKYLTITRRAELANSLELSDTQIKIWFQNRRTKLKRKL
NvANTP023   TKPRRSFFSADQVNQLERVFTAQQYVSAKERAEIAETFNMTDDQVKNWFQNRRMKRKRKR
NvANTP024   AKKPRTAFTESQISELEKRFQVTEIPREQERSELAGTLGLTDTQVKTWFQNRRMKLKRQR
NvANTP027   KKRPRTAFTNEQIKDLEAEFQKSKYLSVSRRMELANSLSLTETQIKIWFQNRRTKWKRKM
NvANTP032   TKPRRSFFSADQVNQLERVFAAQQYVSAKERAEIAETLNMTDDQVKIWFQNRRMKRKRKR
NvANTP033   SRRRRTAFTSSQLKSLEEKFQEKKYLTISERNSLAKSMHLTNTQVKTWFQNRRTKWKKQM
NvANTP042   AKPRRSFFSADQVSQLERVFAARQYVSAKERAEIAETLNMTDDQVKIWFQNRRVKRKRKR
NvANTP043   QPRKRPVFHPDVVARLEQFFAKRRYINAEQQYELAKEINMTEEQIKSWLHNKRTAMKRKL
NvANTP050   KRRKRTAFTSFQLKCLEDKFKFSKYLTIAERDMMARSLQLTNRQIKTWFQNRRTKWKREN
NvANTP054   KKRHRSHFSQLQLQYLDAIFARQHYLSRDERTVLAGALDMTELQVRNWFQNKRYQRRNRE
NvANTP056   SRRKRTAFTSSQLKYLEEKFQEKKYLTISERNELAKSMYLSDTQVKTWFQNRRTKWKKQM
NvANTP060   SDKNRTIYSTRQLVELEKEFHYNRYLCRPRRIEIAQSLELTEKQVKIWFQNRRMKWKKEN
NvANTP065   RSRARTAYTASQQLELEKEFLYSRYITRTRRKELANTLDLSEKHIKIWFQNRRMKKKKTD
NvANTP067   CRKSRTVFTDLQLRVLEKTFSEQKYLDSTNRAKLAQILGLNEAQVKTWFQNRRMKWKKKN
NvANTP071   TKPRRSFFSADQVNQLERVFAAHQYVSANERAEIAETLNMSDDQVKIWFQNRRMKRKRKR
NvANTP076   TKPRRSFFSADQVNQLERVFTAQQYVSAKERAEIAETFNMTDDQVKNWFQNRRMKRKRKR
NvANTP077   PKRVRTIFSPDQLDRLEREFDNQQYIVGTERFYLATELGLTETQVKVWFQNRRIKWRKQN
NvANTP081   NPRTRTHFTERQLKYLETYYSNGRYLSRDERTVLAQALEMTELQVRNWFQNRRYQRKQKQ
NvANTP083   ARRGRTVFSAQQLQVLERVFAGSQYIVGSQRKFLASQLRLSETQVRVWFQNRRIKWRKQM
NvANTP096   RTTTRSFFTEHQVACLQRVFANRRYVCSSERQKLAKELNMTDQQVKTWFQNRRMKVKRKR
NvANTP097   CRKSRTVFTDLQLRVLEKTFSEQKYLDTSSRSKLAQTLGLNETQVKTWFQNRRMKWKKET
NvANTP102   QPRKRPVFHPDVVARLEQFFAKRRYINAEQRYALAKEINMTEEQIKSWFHNKRTAMKRKL
NvANTP115   CRKSRTVFTDLQLRVLEKTFSEQKYLDTSSRAKLAQTLGLNETQVKTWFQNRRMKWKKES
NvANTP117   NHAPRSAFTTVQQLEIEKEFLYDHYVSRVRRIEIVMALDLSEKQVRTWFQNRRMKLKREA
NvANTP145   KRRKRTIFTSEQLRRLEEEFDKHQYLVGTERQNLAKSLNLSETQVKIWFQNRRIKWRKDN
NvANTP147   PKKNRSSFSAEQVFRLEKTFELQQYLGTKERQQLALALNMTDNQVKTWFQNRRMKQKRKR
NvANTP41    FRRIRTVFTRDQLQKLEDRFKHDKYLSTQDRNEFARSLQLTPLQLKTWYQNRRMKWKKDM
Nvax1a      KHRKRMAYTRIQLLELEKEFHFTRYLTKERRTEMARMLDLTERQVKIWFQNRRMKWKKDN
Nvax7       TKRYRTSYTNRQLLELEKEFHYNKYLCGTRRRELANAMKLTERQVKVWFQNRRMKLKKDE
Nvax8b      SKRHRTSYTNKQLLELEKEFHFNKYLCSSRRREISKALQLTERQVKIWFQNRRMKWKKDE
NvDLX       IRKPRTIYSSFQLRELNKRFIKTQYLALPERADLAAYLGLTQTQVKIWFQNRRSKFKKTL
NvEMXa      PKRIRTAFTPTQLLHLENAFEKNHYIVGTERKQLASYLNLSETQIKVWFQNRRTKWKRQQ
NvEMXb      VRRVRTAFTPFQLLCLETSFDKNHYVVGTERKQLASYLKLSETQVKVWFQNRRTKWKRQA
NvEMXLX     PKRIRTIFTPEQLERLEKEFERQQYMVGAERHYLAASLNLTETQVKVWFQNRRIKWRKQK
NvEVX       TRRYRTAFTREQLKRLEKEFMRENYVSRTRRCELANALNLSETTIKIWFQNRRMKSKRRR
NvGBX       RRRKRTAFTSKQLLQLEREFHNKKYVSLEERSVIATNLNLTEVQVKIWFQNRRAKWKRVR
NvGSX       SKRIRTAYTSMQLLELEKEFSQNRYLSRLRRIQIAALLDLSEKQVKIWFQNRRVKWKKDK
NvHHEX      KKGGQVRFSNEQTMELEKIFETQKYLSPPERKQLSKVLGLSERQVKTWFQNRRAKWRRFK
NvHLXa      PPRPRPVFSHFQRQHLENYFLSKKYLNKTERLKIAEALGLSENQVKIWFQNRRVKWRAEV
NvHLXB9     HRRPRTAFSSHQLLALERQFQLHKYLTRPQRYELATSLMLTETQVKIWFQNRRMKWKRCN
NvHLXb      RPWSRPVFTQLQRRGLEKRFQVQKYITKHDRYQLAAMLGLSETQVKVWFQNRRTKWRQDM
NvHLXc      RPWTRAVFSNLQRKGLEKRFQVQKYLTKADRHQLASMLGLTDNQVKVWFQNRRMKWRQDA
NvHLXd      KQKQRPLFGQKQIQRLEEEFVCEKYISKSRRSALAAEIDLTDAQVRTWFQNRRTRWRKEE
NvHLXe      KPKQRPLFSHNQIQRLEKEFKEEKYLTESKRAELSKDLGMTETQVKTWFQNRRTKWRKEL
NvHLXf      PTKLRPLFSKTQLSRLEKEFSGNKYLTESKREQLSKDLGMTETQVKTWFQNRRTKWRKKK
NvHLXg      RPKLRPLFSKTQLSRLEKEFEEKRYLTETKRAELSKDLEMTETQVKTWFQNRRTKWRKEK
NvHMX       KKKTRTVFSRSQVYQLESTFDMKRYLSSSERAGLASQLHLTETQVKIWFQNRRNKWKRQI
NvLBX       RRKPRTCFTNRQIIELERRFMYQKYLSPSDRDDIAMALGLPGAQIITWFQNRRAKMRRDV
NvMOXa      KRKERTAFTTHQLRELENEFTRNNYLTRLRRYEIAVSLDLTERQVKVWFQNRRMKWKRVK
NvMOXb      KRKERTAFTKHQIQELENEFQRNNYLTRLRRYEIAVSLDLTERQVKVWFQNRRMKWKRVK
NvMOXc      KRKERTAFSKHQLQELENEFIRNNYLTRLRRYEIAVSLDLTERQVKVWFQNRRMKWKRVK
NvMOXd      KRKERTVFSKYQLTELEREFCRNNYLTRLRRYEIAVSLDLGERQVKVWFQNRRMKWKRGR
NvMSXLXa    SGNPRVPFSTSQLMELEHKYVETRYLSGPEVAELANGLRLSEHRVKIWFQNRRAREKKAX
NvMSXLXb    DRNPRIPFSASQLAALEAKFLDTHYLSSVEVRDLSSSLSVTEHRVKIWFQNRRAREKKTK
NvMSX       NRKPRTPFTTSQLLALERKFRQKQYLSIAERAEFSASLNLTETQVKIWFQNRRXXXXXXX
NvNK2a      KRKRRILFTKAQTFILERRFTQQRYLSAPEREELARIANLTPAQVKIWFQNHRYKYRKQM
NvNK2b      KKKRRILFTKSQIFELERRFRQQKYLSANEREQLARIIDLTPTQVKIWFQNHRYKFKKQI
NvNK2c      KRKRRILFTKSQIYELERRFRYQRYLSAPEREQLGRMINLTPTQVKIWFQNHRYKHKKQX
NvNK2d      KRKRRVLFTKAQTYELERRFRQQRYLSAPEREQLARIINLTPTQVKIWFQNHRYKFKKQN
NvNK2e      KRKQRVLFSKVQRKQLEKKFLEKPYLSYTERDQLARAVNLTAKQVKVWFQNKRYKTKERE
NvNK3       RKRSRAAFSHQQVFELERRFSHQKYLSGPERADLAAALKLTETQVKIWFQNRRYKTKRRQ
NvNK6       RKHTRPTFSGHQIFALEKTFEQTKYLAGPERARLAYSLGMTESQVKVWFQNRRTKWRKRH
NvNK7       KKKARTTFTGRQIFELEKQFEAKKYLTATERSDMASLLNVTETQVKIWFQNRRTKWKKQE
NvPRD052    IKRKRRNLTKRQQKILETAYSTIKYPTIEDRQRLETSTQLSEDRIQVWFQNRRAKDRRLQ
NvRO        PRRQRTTFTSEQTLKLELEFHQNEYITRSRRFELAACLNLTETQVKIWFQNRRAKDKRLE
NvSLOU      PRRARTAFTYEQLVALENKFKSTRYLSVCERLNLALSLGLTETQVKIWFQNRRTNGRSRT
NvVAX       PKRSRTSFTPAQLDRLEDEFRVDMYVVGLKRMKLANDLNLSERQVKVWFQNRRMKYKRER
PdNK4       KRKPRVLFSQAQVYELERRFKQQRYLSAPEREQLASMLKLTSTQVKIWFQNRRYKMKRQR
PsXlox      NKRTRTAYTRAQLLELEKEFHFNKYISRPRRIELAAMLNLTERHIKIWFQNRRMKWKKDE
SmHox3b     NKRSRTAYTQSQLVELEKEFHFNRYLCRPRRVELASMLNLTERQIKIWFQNRRMKNKKIK
TaDbx.Hlx   TMLRRAVFTEQQRKGLEKRFQVQKYISKSERRKLATKLNLKDSQVKIWFQNRRMKWRNCK
TaDlx       NRKPRTIFTSAQLNELNNRFRLSHYLGLPERADLAASLGLTQTQVKIWFQNRRSKLKKST
TaGsx       TKRIRTAYTSMQLLELEKEFNSSRYLSRLRRIEIANMLNLSEKQVKIWFQNRRVKWKKDN
TaHex       RKGGQIRFSVNQTTDLEKKFETHKYLSPNERKLLAARVKLTEKQVKTWFQNRRAKWRRLK
TaHoxlx     SKLRRISFTPDQLNALGHEFTLNPYCPGKRGIAIASKINVSSKQVSTWFQNKRAKEKRVT
TaMnx       KRRPRTAFTCEQLLTLEEEFKKNRYLSRSRRLEVAKMLMLNETQVKIWFQNRRMKWKRNK
TaNK2a      CSKRRILFTQMQVSELEKRFKRQRYLSAQEREHLAKLIDLTPTQVKIWFQNHRYKCKRQF
TaNK2b      KKKRRILFTKNQTDQLEKRFRQQKYLSAPEREHLANMIKLTPTQVKIWFQNHRYKCKRQK
TaNK2c      HHRRRILFSSQQVEVLQNRFQINIYLSPIEREQLARKLHLSPKQVKVWFQNQRYKKRKKX
TaNK5.Hmx   KKKTRTVFSRTQVIHLEATFDQKKYLSSAERAGLANLLCLTEQQVKIWFQNRRNKLKRQL
TaNK6       DKHSRPTFSGRQILALENVFQKTRYVVGPERSRLAFVLGMTENQVKVWFQNRRTKWRKSQ
TaNKLX1     SRCPRIPFSKDQLNLMEDVFQQQQYLSPRDIENLCRKLDLKEHRVKNWFQNRRAREKRAR
TaNKLX2     KRRTRTSFSPDQKRELTNRFESNPYIKSSERRALAAKLGLPDRVVKNYFQNRQGLIDIIR
TaNot       NKRVRTIFTPDQLTKLEKEFDQQQYMVGAQRLYLANTLKLSEAQVKVWFQNRRIKWRKDQ
