# Supplementary material for: The homeodomain complement of the ctenophore Mnemiopsis leidyi suggests that Ctenophora and Porifera diverged prior to the ParaHoxozoa
Source: EvoDevo. 2010 Oct 4;1:9. doi: 10.1186/2041-9139-1-9 (PMC2959044; doi:10.1186/2041-9139-1-9)
Supplement: Additional file 1 — Zip file of alignments. Includes all alignments used for the supertree and class trees in Phylip format. [file 2041-9139-1-9-S1.ZIP › AF01_Ryan_et_al_2010.alignments/lim.phy]

35    60
MlIsl      TTRVRTVLNDRQLRILRTCYNNNPRPDALMKEQMTKLTGLSARVIRVWFQNKRCKDKKKA
MlLhx3.4   IKRPRTTITAKQLETLKTAYENSPKPARHVREQLSSETGLDMRVVQVWFQNRSVLKYHVL
MlLhx1.5   RRGPRTTIKSKQLDILKAAFKSNQKPTRNIREQLATETGLNMRVIQVWFQNRRSKDCADR
MlLmx      RTVLSSVQRKEHLSVFKEAFDRTPRPCRKEREKLSSQTGLSVRVVQVWFQNQRAKVKKLA
HsISL1     TTRVRTVLNEKQLHTLRTCYAANPRPDALMKEQLVEMTGLSPRVIRVWFQNKRCKDKKRS
HsISL2     TTRVRTVLNEKQLHTLRTCYAANPRPDALMKEQLVEMTGLSPRVIRVWFQNKRCKDKKKS
HsLHX1     RRGPRTTIKAKQLETLKAAFAATPKPTRHIREQLAQETGLNMRVIQVWFQNRRSKERRMK
HsLHX2     TKRMRTSFKHHQLRTMKSYFAINHNPDAKDLKQLAQKTGLTKRVLQVWFQNARAKFRRNL
HsLHX3     AKRPRTTITAKQLETLKSAYNTSPKPARHVREQLSSETGLDMRVVQVWFQNRRAKEKRLK
HsLHX4     AKRPRTTITAKQLETLKNAYKNSPKPARHVREQLSSETGLDMRVVQVWFQNRRAKEKRLK
HsLHX5     RRGPRTTIKAKQLETLKAAFAATPKPTRHIREQLAQETGLNMRVIQVWFQNRRSKERRMK
HsLHX6     AKRARTSFTAEQLQVMQAQFAQDNNPDAQTLQKLADMTGLSRRVIQVWFQNCRARHKKHT
HsLHX8     AKRARTSFTADQLQVMQAQFAQDNNPDAQTLQKLAERTGLSRRVIQVWFQNCRARHKKHV
HsLHX9     TKRMRTSFKHHQLRTMKSYFAINHNPDAKDLKQLAQKTGLTKRVLQVWFQNARAKFRRNL
HsLMX1A    PKRPRTILTTQQRRAFKASFEVSSKPCRKVRETLAAETGLSVRVVQVWFQNQRAKMKKLA
HsLMX1B    PKRPRTILTTQQRRAFKASFEVSSKPCRKVRETLAAETGLSVRVVQVWFQNQRAKMKKLA
DmCG32105  PKRPRTILTSQQRKQFKASFDQSPKPCRKVREALAKDTGLSVRVVQVWFQNQRAKMKKIQ
DmCG4328   PKRPRTILNTQQRRAFKASFEVSPKPCRKVRENLAKDTGLSLRIVQVWFQNQRAKVKKIQ
DmAwh      TKRVRTTFTEEQLQVLQANFQIDSNPDGQDLERIASVTGLSKRVTQVWFQNSRARQKKHI
DmLim1     RRGPRTTIKAKQLEVLKTAFNQTPKPTRHIREQLAKETGLPMRVIQVWFQNKRSKERRMK
DmLim3     NKRPRTTITAKQLETLKTAYNNSPKPARHVREQLSQDTGLDMRVVQVWFQNRRAKEKRLK
Dmtup      PTRVRTVLNEKQLHTLRTCYNANPRPDALMKEQLVEMTSLSPRVIRVWFQNKRCKDKKKT
Dmap       TKRMRTSFKHHQLRTMKSYFAINHNPDAKDLKQLSQKTGLPKRVLQVWFQNARAKWRRMM
TaLim1.5   KRGPRTTIKTEQLEMLKNAFAITPKPTRLIRERLAQQTGLNMRVIQVWFQNRRSKERRVK
TaLim1     SRHCTKRFASSSIDTLKEWLFAHTYPTDQDKTELMQQTGLDLMQINNWFINARRRLLVKV
TaLim2.9   SKRIRTSFKQPQLRTMKTYFALNHNPDSKDLKQLSIKTGLNKRVLQVWFQNARAKYRRSI
TaLim3.4   LKRPRTSITQQQLKMLNSVYRIKPRPSRITREMIATKVGLDLRVVQVWFQNKRAKDKRSI
TaLim.Isl  GTRIRTVLNEKQLQTLRSYYASNPRPDSTVKEKLVELTGLNPRVIRVWFQNKRCKDKKIK
NvISL      PTRVRTVLNEKQLHTLRTCYNANPRPDAMMKEQLVEMTGLSPRVIRVWFQNKRCKDKKKA
NvLHX6.8   AKRVRTTFTEDQLQILQANFNIDSNPDGQDLERIAQLTGLSKRVTQVWFQNSRARQKKYG
NvLIM055   RRGPRTTIKAKQLEALKSTFAATPKPSRNIREKLAQETGLNMRVIQVWFQNRRSKERRLK
NvLIM      SKRARTFISNDQLAFLKVAYASSPKTTLRDRERIAKETGLDMRVVQVWFQNRRAKDKRLS
AqIsl      QPRIRTVLTEQQLQTLRSVYQTNPRPDALLKEQLCELTGLSPRVIRVWFQNRRCKDKKAL
AqLim3     QKRPRTTISQKQLDLLKTAYCVSPKPSRHVRQELSDKTGLDMRVVQVWFQNKRAKDKRTK
AqLin11    KGKTRTSINPKQLIVLQATYEKEPRPSRAMREDLAAQTGLTAKVIQVWFQNRRSKDKKDG
