# Supplementary material for: The homeodomain complement of the ctenophore Mnemiopsis leidyi suggests that Ctenophora and Porifera diverged prior to the ParaHoxozoa
Source: EvoDevo. 2010 Oct 4;1:9. doi: 10.1186/2041-9139-1-9 (PMC2959044; doi:10.1186/2041-9139-1-9)
Supplement: Additional file 1 — Zip file of alignments. Includes all alignments used for the supertree and class trees in Phylip format. [file 2041-9139-1-9-S1.ZIP › AF01_Ryan_et_al_2010.alignments/pou.phy]

36    60
MlPOU26a  KRKKRTNFTPEQSLLLTKYFADQPRPSSSEIDDIARKIEVDRNSVKMWFNNKRQSEKFRG
MlPou1    KRKRRTTIGVSAKDNLEQHFERQSKPSSQEIQAIAKSLGLEKEVVRVWFCNRRQREKRVK
MlPOU26b  ARGKYKTFTPQQEEVLYEYFSKTIRPTQPLIEHIAKKLEVDKARVNRWFINQRHKQNFWA
MlPOU26c  ARGKYKTFSPRQEEVLYEYFSKTIRPTQPLIEHIAKKLEVDKARVNRWFINQRHKQNFLG
HsPOU1F1  KRKRRTTISIAAKDALERHFGEQNKPSSQEIMRMAEELNLEKEVVRVWFCNRRQREKRVK
HsPOU2F1  RRKKRTSIETNIRVALEKSFLENQKPTSEEITMIADQLNMEKEVIRVWFCNRRQKEKRIN
HsPOU2F2  RRKKRTSIETNVRFALEKSFLANQKPTSEEILLIAEQLHMEKEVIRVWFCNRRQKEKRIN
HsPOU2F3  KRKKRTSIETNIRLTLEKRFQDNPKPSSEEISMIAEQLSMEKEVVRVWFCNRRQKEKRIN
HsPOU3F1  KRKKRTSIEVGVKGALESHFLKCPKPSAHEITGLADSLQLEKEVVRVWFCNRRQKEKRMT
HsPOU3F2  KRKKRTSIEVSVKGALESHFLKCPKPSAQEITSLADSLQLEKEVVRVWFCNRRQKEKRMT
HsPOU3F3  KRKKRTSIEVSVKGALESHFLKCPKPSAQEITNLADSLQLEKEVVRVWFCNRRQKEKRMT
HsPOU3F4  KRKKRTSIEVSVKGVLETHFLKCPKPAAQEISSLADSLQLEKEVVRVWFCNRRQKEKRMT
HsPOU4F1  KKRKRTSIAAPEKRSLEAYFAVQPRPSSEKIAAIAEKLDLKKNVVRVWFCNQRQKQKRMK
HsPOU4F2  KKRKRTSIAAPEKRSLEAYFAIQPRPSSEKIAAIAEKLDLKKNVVRVWFCNQRQKQKRMK
HsPOU4F3  RKRKRTSIAAPEKRSLEAYFAIQPRPSSEKIAAIAEKLDLKKNVVRVWFCNQRQKQKRMK
HsPOU5F1  RKRKRTSIENRVRGNLENLFLQCPKPTLQQISHIAQQLGLEKDVVRVWFCNRRQKGKRSS
HsPOU5F2  GKWRRASRERRIGNSLEKFFQRCPKPTPQQISHIAGCLQLQKDVVRVWFYNRSKMGSRPT
HsPOU6F1  KRKRRTSFTPQAIEALNAYFEKNPLPTGQEITEIAKELNYDREVVRVWFCNRRQTLKNTS
HsPOU6F2  KRKRRTSFTPQALEILNAHFEKNTHPSGQEMTEIAEKLNYDREVVRVWFCNKRQALKNTI
HsHDX     SRKRRTQFSDRDLATLKKYWDNGMTVCREKIEAVATELNVDCEIVRTWIGNRRRKYRLMG
Dmacj6    KKRKRTSIAAPEKRSLEAYFAVQPRPSGEKIAAIAEKLDLKKNVVRVWFCNQRQKQKRIV
Dmnub     RRKKRTSIETTIRGALEKAFLANQKPTSEEITQLADRLSMEKEVVRVWFCNRRQKEKRIN
Dmpdm2    RRKKRTSIETTVRTTLEKAFLMNCKPTSEEISQLSERLNMDKEVIRVWFCNRRQKEKRIN
Dmpdm3    KRKRRTSFTPQALELLNAHFERNTHPSGTEITGLAHQLGYEREVIRIWFCNKRQALKNTV
Dmvvl     KRKKRTSIEVSVKGALEQHFHKQPKPSAQEITSLADSLQLEKEVVRVWFCNRRQKEKRMT
AqPouA    RRRRRTAIPVQTKKQLLKEFENNPKPSVKALKALAEKLGIRFEVVRVWFCNKRAKKKAGK
AqPouB    KRKGRTAISVQTKKQLLKEFENDPKPSPKDLKAISEKLGIGFEVVRVWFCNKRAKRKAGK
AqPouI    HRKRRTTIGMSAKERLEQHFQVQPKPSSSDITKVADSLNLDKEVIRVWFCNRRQREKRVR
AqPouVI   KRKKRVVYTPHALSILNKYFLKEPRPNRQIIEMVAEELDLLPEEVRVWFCNKRQKYKTSN
TaPou3    KRKKRTSIEVAVKGALENHFLKQSKPSAQDIGSLANTLQLDKEVVRVWFCNRRQKEKRLN
TaPou4    KKRKRTSIAAMEKRALEAYFAIEPRPSSEKIAIIAEKLDLQKNVVRXXXXXXXXXXXXXX
NvPOU084  KRKRRTSFSNEALRLLISHFEQNPKPSSSEIAQIASKLGLEPVTVRVWFCNRKQMLKRMA
NvPOU1    RRKRRTTIGLAAKEALENHFMKQTKPSSPEIVRIADGLRLDKEVVRVWFCNRRQREKRVK
Nvpou3a   KRKKRTSIEVAVKGALENHFCKSPKPTAQEISALAENLGLDKEVVRVWFCNRRQKEKRMT
NvPOU3b   KRKRRTIIEKNVKGVLENHFEKMPRPSTSDISSLAESLGLDREVVRVWFCNRRQKERRVS
NvPOU4    KKRKRTSIGAAEKRSLEAYFAMNPRPSSDKIASIAEKLDLSKNVVRVWFCNQRQKKKRMK
