# Supplementary material for: The homeodomain complement of the ctenophore Mnemiopsis leidyi suggests that Ctenophora and Porifera diverged prior to the ParaHoxozoa
Source: EvoDevo. 2010 Oct 4;1:9. doi: 10.1186/2041-9139-1-9 (PMC2959044; doi:10.1186/2041-9139-1-9)
Supplement: Additional file 1 — Zip file of alignments. Includes all alignments used for the supertree and class trees in Phylip format. [file 2041-9139-1-9-S1.ZIP › AF01_Ryan_et_al_2010.alignments/prd.phy]

132    60
AqArxa     KRRYRTTFTSFQLRELEKAFERTHYPDVFTREDLANRVELTEARVQVWFQNRRAKWRKKE
AqArxb     QRRFRTTFTSYQLQELEAAFAKTHYPDVFMREDLALRINLTEARVQVWFQNRRAKWRRAQ
AqArxc     QRRHRTNFTSHQLEELEKAFEKTRYPDVFMREELAMKISLTEARVQVWFQNRRAKWRKAE
AqQ50a     RKRNRTVYSTDQLKQLEDSFKANPYPDKLMRDNLAEELDMSEKKVNVWFQNRRVKLKKHS
AqQ50b     IKKKRMTYTKQQKDALESYFYQDSYPDTQARENMSEALGITPEKVQVWFQNRRAKCRKRE
AqQ50c     PKKTRTQFSPKQLVYLEECFLKNRFPSAKERESIAEELDLTTQHIQVWFQNRRAKHRRKS
AqQ50d     PKRTRTAYSNSQLDQLELIFATTHYPDVFTREDLSRRLGIREDRIQVWFQNRRARFRKQE
AqRx       SKRNRTTFTAHQLDELEMIFRQTHYPDVLLREKLAQRIGLPESRVQVWFQNRRAKWRKRE
Dmal       QRRYRTTFTSFQLEELEKAFSRTHYPDVFTREELAMKIGLTEARIQVWFQNRRAKWRKQE
DmCG11294  QRRNRTTFTPQQLQELEALFQKTHYPDVFLREEVALRISLSEARVQVWFQNRRAKWRKQA
DmCG32532  RRRHRTTFTQEQLAELEAAFAKSHYPDIYCREELARTTKLNEARIQVWFQNRRAKYRKQE
DmCG33980  RRHSRTIFTSYQLEKLEEAFKEAHYPDVYAREMLSLKTELPEDRIQVWFQNRRAKWRKTE
DmCG4136   RRHGRTIFTSSQLEELEKAFKEAHYPDVSARELLSMKTGLAEDRIQVWYQNRRAKWRKTE
DmCG9876   PRRNRTTFSSAQLTALEKVFERTHYPDAFVREELATKVHLSEARVQVWFQNRRAKFRRNE
Dmeyg      FRRNRTTFSPEQLEELEKEFDKSHYPCVSTRERLSSRTSLSEARVQVWFSNRRAKWRRHQ
Dmey       LQRNRTSFTNDQIDSLEKEFERTHYPDVFARERLAGKIGLPEARIQVWFSNRRAKWRREE
Dmgsbn     QRRSRTTFTAEQLEALERAFSRTQYPDVYTREELAQTTALTEARIQVWFSNRRARLRKHS
Dmgsb      QRRSRTTFSNDQIDALERIFARTQYPDVYTREELAQSTGLTEARVQVWFSNRRARLRKQL
DmGsc      KRRHRTIFTEEQLEQLEATFDKTHYPDVVLREQLALKVDLKEERVEVWFKNRRAKWRKQK
Dmhbn      VRRSRTTFTTFQLHQLERAFEKTQYPDVFTREDLAMRLDLSEARVQVWFQNRRAKWRKRE
DmCG34340  QRRNRTTFTLQQLEELETAFAQTHYPDVFTREDLAMKINLTEARVQVWFQNRRAKWRKAE
DmCG34367  QRRSRTNFTLDQLNELERLFEETHYPDAFMREELSQRLGLSEARVQVWFQNRRAKCRKHE
Dmoc       QRRERTTFTRAQLDVLEALFGKTRYPDIFMREEVALKINLPESRVQVWFKNRRAKCRQQL
DmOdsH     KRRGRTNFNSWQLRELERVFQGSHYPDIFMREALATKLDLMEGRIAVWFQNRRAKWRKQE
Dmotp      QKRHRTRFTPAQLNELERCFSKTHYPDIFMREEIAMRIGLTESRVQVWFQNRRAKWKKRK
DmPHDP     QRRIRTTFTSNQLNELEKIFLETHYPDIYTREEIASKLHLTEARVQVWFQNRRAKFRKQE
DmPph13    QRRYRTTFNTLQLQELERAFQRTHYPDVFFREELAVRIDLTEARVQVWFQNRRAKWRKQE
Dmprd      QRRCRTTFSASQLDELERAFERTQYPDIYTREELAQRTNLTEARIQVWFSNRRARLRKQH
DmPtx1     QRRQRTHFTSQQLQELEHTFSRNRYPDMSTREEIAMWTNLTEARVRVWFKNRRAKWRKRE
Dmrepo     KKKTRTTFTAYQLEELERAFERAPYPDVFAREELAIKLNLSESRVQVWFQNRRAKWRKHE
DmRx       HRRNRTTFTTYQLHELERAFEKSHYPDVYSREELAMKVNLPEVRVQVWFQNRRAKWRRQE
Dmtoe      FRRNRTTFSPEQLDELEKEFDKSHYPCVNTREKLAARTALSEARVQVWFSNRRAKWRRHQ
Dmtoy      LQRNRTSFSNEQIDSLEKEFERTHYPDVFARERLADKIGLPEARIQVWFSNRRAKWRREE
Dmunc4     RRRSRTNFNSWQLEELERAFSASHYPDIFMREALAMRLDLKESRVAVWFQNRRAKVRKRE
HsALX1     KRRHRTTFTSLQLEELEKVFQKTHYPDVYVREQLALRTELTEARVQVWFQNRRAKWRKRE
HsALX3     KRRNRTTFSTFQLEELEKVFQKTHYPDVYAREQLALRTDLTEARVQVWFQNRRAKWRKRE
HsALX4     KRRNRTTFTSYQLEELEKVFQKTHYPDVYAREQLAMRTDLTEARVQVWFQNRRAKWRKRE
HsARGFX    RHKERTSFTHQQYEELEALFSQTMFPDRNLQEKLALRLDLPESTVKVWFRNRRFKLKKQQ
HsARX      QRRYRTTFTSYQLEELERAFQKTHYPDVFTREELAMRLDLTEARVQVWFQNRRAKWRKRE
HsCRX      QRRERTTFTRSQLEELEALFAKTQYPDVYAREEVALKINLPESRVQVWFKNRRAKCRQQR
HsDMBX1    QRRSRTAFTAQQLEALEKTFQKTHYPDVVMRERLAMCTNLPEARVQVWFKNRRAKFRKKQ
HsDPRX     SHRKRTMFTKKQLEDLNILFNENPYPNPSLQKEMASKIDIHPTVLQVWFKNHRAKLKKAK
HsDRGX     QRRNRTTFTLQQLEALEAVFAQTHYPDVFTREELAMKINLTEARVQVWFQNRRAKWRKTE
HsDUXAI    HRRCRTKFTEEQLKILINTFNQKPYPGYATKQKLALEINTEESRIQIWFQNRRARHGFQK
HsDUXAII   ARRCRTTYSASQLHTLIKAFMKNPYPGIDSREELAKEIGVPESRVQIWFQNRRSRLLLQR
HsDUXBI    FWRNRIQYNQSQKDILQSWFQHDPFPDKAAREQLAKEIGVPESNIQVWFKNYRVKQRKLD
HsDUXBII   ARQKQTFITWTQKNRLVQAFERNPFPDIATRKKLAEQTGLQESRIQMWFQKQRSLYLKKS
HsESX1     KRRRRTAFTQFQLQELENFFDESQYPDVVARERLAARLNLTEDRVQVWFQNRRAKWKRNQ
HsGSC2     TRRHRTIFSEEQLQALEALFVQNQYPDVSTRERLAGRIRLREERVEVWFKNRRAKWRHQK
HsGSC      KRRHRTIFTDEQLEALENLFQETKYPDVGTREQLARKVHLREEKVEVWFKNRRAKWRRQK
HsHOPX     SAETASGPTEDQVEILEYNFNKVKHPDSTTLCLIAAEAGLSEEETQKWFKQRLAKWRRSE
HsISX      KRRVRTTFTTEQLHELEKIFHFTHYPDVHIRSQLAARINLPEARVQIWFQNQRAKWRKQE
HsLEUTX    YRRPRTRFLSKQLTALRELLEKTMHPSLATMGKLASKLQLDLSVVKIWFKNQRAKWKRQQ
HsMIXL     QRRKRTSFSAEQLQLLELVFRRTRYPDIHLRERLAALTLLPESRIQVWFQNRRAKSRRQS
HsNOBOX    RKKTRTLYRSDQLEELEKIFQEDHYPDSDKRREIAQTVGVTPQRIMVWFQNRRAKWRKME
HsOTP      QKRHRTRFTPAQLNELERSFAKTHYPDIFMREELALRIGLTESRVQVWFQNRRAKWKKRK
HsOTX1     QRRERTTFTRSQLDVLEALFAKTRYPDIFMREEVALKINLPESRVQVWFKNRRAKCRQQQ
HsOTX2     QRRERTTFTRAQLDVLEALFAKTRYPDIFMREEVALKINLPESRVQVWFKNRRAKCRQQQ
HsPAX3     QRRSRTTFTAEQLEELERAFERTHYPDIYTREELAQRAKLTEARVQVWFSNRRARWRKQA
HsPAX4     GHRNRTIFSPSQAEALEKEFQRGQYPDSVARGKLATATSLPEDTVRVWFSNRRAKWRRQE
HsPAX6     LQRNRTSFTQEQIEALEKEFERTHYPDVFARERLAAKIDLPEARIQVWFSNRRAKWRREE
HsPAX7     QRRSRTTFTAEQLEELEKAFERTHYPDIYTREELAQRTKLTEARVQVWFSNRRARWRKQA
HsPHOX2A   QRRIRTTFTSAQLKELERVFAETHYPDIYTREELALKIDLTEARVQVWFQNRRAKFRKQE
HsPHOX2B   QRRIRTTFTSAQLKELERVFAETHYPDIYTREELALKIDLTEARVQVWFQNRRAKFRKQE
HsPITX1    QRRQRTHFTSQQLQELEATFQRNRYPDMSMREEIAVWTNLTEPRVRVWFKNRRAKWRKRE
HsPITX2    QRRQRTHFTSQQLQELEATFQRNRYPDMSTREEIAVWTNLTEARVRVWFKNRRAKWRKRE
HsPITX3    QRRQRTHFTSQQLQELEATFQRNRYPDMSTREEIAVWTNLTEARVRVWFKNRRAKWRKRE
HsPROP1    RRRHRTTFSPVQLEQLESAFGRNQYPDIWARESLARDTGLSEARIQVWFQNRRAKQRKQE
HsPRRX1    QRRNRTTFNSSQLQALERVFERTHYPDAFVREDLARRVNLTEARVQVWFQNRRAKFRRNE
HsPRRX2    QRRNRTTFNSSQLQALERVFERTHYPDAFVREELARRVNLSEARVQVWFQNRRAKFRRNE
HsRAX2     HRRNRTTFTTYQLHQLERAFEASHYPDVYSREELAAKVHLPEVRVQVWFQNRRAKWRRQE
HsRAX      HRRNRTTFTTYQLHELERAFEKSHYPDVYSREELAGKVNLPEVRVQVWFQNRRAKWRRQE
HsRHOXF1   PRTRRTKFTLLQVEELESVFRHTQYPDVPTRRELAENLGVTEDKVRVWFKNKRARCRRHQ
HsRHOXF2B  QQPNVHAFTPLQLQELECIFQREQFPSEFLRRRLARSMNVTELAVQIWFENRRAKWRRHQ
HsRHOXF2   QQPNVHAFTPLQLQELERIFQREQFPSEFLRRRLARSMNVTELAVQIWFENRRAKWRRHQ
HsSEBOX    HRRKRTTFSKGQLLELERAFAAWPYPNISTHEHLAWVTCLPEAKVQVWFQKRWAKIIKNR
HsSHOX2    QRRSRTNFTLEQLNELERLFDETHYPDAFMREELSQRLGLSEARVQVWFQNRRAKCRKQE
HsSHOX     QRRSRTNFTLEQLNELERLFDETHYPDAFMREELSQRLGLSEARVQVWFQNRRAKCRKQE
HsTPRX1    QRQERTVYTESQQKVLEFYFQKDQYPNYDQRLNLAEMLSLREQQLQVWFKNRRAKLARER
HsTPRXL    QRQDRTIYNWKQQEVLENHFKEEQYPDYDTRQELAEMLNLREYQVQVWFKNRRAKRSRER
HsUNCX     RRRTRTNFTGWQLEELEKAFNESHYPDVFMREALALRLDLVESRVQVWFQNRRAKWRKKE
HsVSX1     KRRHRTVFTAHQLEELEKAFSEAHYPDVYAREMLAVKTELPEDRIQVWFQNRRAKWRKRE
HsVSX2     KRRHRTIFTSYQLEELEKAFNEAHYPDVYAREMLAMKTELPEDRIQVWFQNRRAKWRKRE
Hvmanacle  HRRVRTAFTHHQLTTLERTFETSHYPDVVLRERLASFTGLAESRIQVWFKNRRAKYRKHQ
MlPRD10a   QRRNRTNYSAIQLNELEIVFSKSKYPDIFTREELALRLGVPEARIQVWFQNRRAKWRKQG
MlPRD16    QRRNRITFTAAQLEGLEKSFQETHYPDVFGREEIAYSLQLTEQRVQVWFQNRRAKWRKRQ
MlPRD43    XRRFRTTFTSCQLQALEGAFQQTHYPDMYMREELAMRIDLTEARVQVXXXXXXXXXXXXX
MlPRD44    DVIFRTQFSTYQLDQLEAEFDKSHYPDVLTREELANGLDLTEARVQVWFQNRRAKWRKKQ
MlPRD50    KWRNRHTFTQAQLDELEQVFATTHYPDIFTREELANKHKLTEARVQVWFQNRRAKHRKNE
MlPRD61    QRRNRTTFSSVQLHELERAFQQSHYPDVFTREELAMRLDLTEARVQVWFQNRRAKWRKRE
MlPRD10b   QRRNRTNYSAAQLNELELVFQRTRYPDIFTREELSLRLGIPEARIQVWFQNRRAKWRKRA
NvCART1    KRRNRTTFTAYQLEEMERVFQKTHYPDVYTREQLALRCALTEARVQVWFQNRRAKWRKRE
NvCEH10    KRRHRTIFTNYQLEELEKAFKESHYPDVYARENLSLKIDLPEDRIQVWFQNRRAKWRKKE
NvDMBXa    IRRTRTTFNQFQLDTLERAFSRTHYPDVLLREQLAVYTNLPESRIQVWFKNRRAKYRKSK
NvDMBXb    SRRTRTAFTHQQLTALEKVFSKTHYPDVEVREQLATSTNLQEARIQVWFKNRRAKYRKDQ
NvDMBXc    PRRMRTCFTPYQLQVLENTFCNTHYPDVMLREQLASYVNLPEARIQVWFKNRRAKHRKND
NvDMBXd    SQITRTRFTPYQTQVLNETFSSSAYIDASTCGQLARLLGISSRSIQTWFKNKRYKLRIQA
NvDMBXe    HRRTRTAFTHQQLQILESTFSKTHYPDVVMREQLAAYINIPESRIQVWFKNRRAKYRKQV
NvDMBXf    HRRTRTAFTHQQLQILESTFSKTHYPDVVMREQLAAYINIPESRIQVWFKNRRAKYRKQV
NvDUXa     HRRQRTFFSKEQTVILEGAFQYERFPGIQIREKLARELDIDESRIQVWFQNRRSRQNRQK
NvDUXb     HRRQRTFFSKEQTVILEGAFQYERFPGIQIREKLARELDIDESRIQVWFQNRRSRQNRQK
NvDUXc     HRRQRTFFSKEQTVILEGAFQYERFPGIQIREKLARELDIDESRIQVWFQNRRSRQNRQK
NvGSC      KRRHRTIFTEEQLELLETTFQKTHYPDVLLREELAMKVDLKEERVEVWFKNRRAKWRKQK
NvHBN      VRRSRTTFTTYQLHQLERAFEKTQYPDVFTRLRLXXXXDLSEARVQVWFQNRRAKWRKRE
NvOTP      QKRHRTRFTPAQLNELERCFARTHYPDVFMREELAARIGLTESRVQVWFQNRRAKWKKRK
NvOTXa     QRRERTTFTKNQLEVLEELFAKTRYPDIFMREEVAIKINLPESRVQVWFKNRRAKTRQLE
NvOTXb     QRRERTTFTKNQLEILEELFAKTRYPDIFMREEVAIKINLPESRVQVWFKNRRAKARQQA
NvOTXc     QRRERTTFTKNQLEILEELFAKTRYPDIFMREEVAIKINLPESRVQVWFKNRRAKLRQLS
NvPRD002   XRRNRTTFTKQQLQELEKVFEKKHYPDIALREELAAKINISEARIQVXXXXXXXXXXXXX
NvPRD014   QRRSRTKFTSKQVDELEKAFLKTQYPDVYTREELAQRLNLTEARVQVWFSNRRARLRKKK
NvPRD031   RRRCRTVFSTEQLAILEEGFQKQHFPDNKLRQAIATRAGLPEDRVQVWFQNRRAKEKRLL
NvPRD037   KRRHRTTFSKLQLDSLEEAFSRSQYPDVFTREQLAKRINLNEARVQVWFQNRRAKHRKQE
NvPRD058   HRRKRTTFTHDQLQLMEAYFHNNRYPGIEQREGLAEKIQVSESRLQVWFQNRRSKWRKHQ
NvPRD074   QRRNRTKFTAYQLEQLEDAYQKAKYPDVQARETLAQRLGVAESRVQVWFSNRRSKGKRKE
NvPRD101   PRRSRTRFTVSQTDELERAFRKTHYPDIYAREELAQRLGLSEARVQVWFSNRRARLRKER
NvPRD146   GKRYRATFDKAQIFQMERVFLLNHYPDVAARSELSRRTGLSESQVQIWFQNRRAKWRKQQ
NvPRD148   SRRQRTNFTDEQIEKLEKVFEKTHYPDVFTREELAQQVNLSEARIQVWYSNRRAKWRKEG
NvPAX4.6   LRRNRTTFTPDQLEMLEKEFEKSHYPDVATREELANKIDMSEARVQVWFSNRRAKWRRHQ
NvPRD100   QRRYRTTFTSYQLEELERAFAKTHYPDVFTREALAVKIDLTEARVQVWFQNRRAKWRKRE
NvPTX      QRRQRTHFTSFQLQQLEGTFGRNRYPDMQMREEIALYTNLTEARVRVWFKNRRAKWRKKE
NvREPO     KTRYRTTFSQYQIEELERAFDKAPYPDVFAREELAAKLGLTEARIQVWFQNRRAKWRKRE
NvRX       LRRNRTTFTTFQLHELERAFEKSHYPDVYTREELALKISLPEVRVQVWFQNRRAKWRRQE
NvUNC4     RMRVRTNFSPWQLEELEHAFETTHYPDVFMREALAMRLDLTEARVQVWFQNRRAKWRKRE
TaArx1     RKRYRTTFTSQQLEELERAFELAPYPDVFTREDLATKISLTEARVQVWFQNRRAKWRKKE
TaArx2     QKRFRTTFTNGQLEELEKAFAITHYPDVFTREEIASRVDLTEAKVQVWFQNRRAKWRKRQ
TaEbx.Arx  LRRSRTTFTTLQLHQLERAFEKTQYPDVFSREDLAMRLELTEARVQVWFQNRRAKWRKQE
TaGsc      KRRHRTIFTDEQIAELEKLYEQTQYPDVTMRERIAQKIDLKEERVEVWFKNRRAKSRKER
TaOtp      PKRHRTRFTPGQLSELERCFSKTHYPDIFMREELALRIGLSESRVQVWFQNRRAKYKKKK
TaPax3lik  PRRNRTTFTGKQLEELEKAFQINQYPEVNSREDLAKQVALSEARVQVWFSNRRAKWRRAQ
TaPaxB     LRRNRTMFTDEQIKKLEDIFKSTQYPDVYTREELASKIGLSEARVQVWFSNRRAKWRKEG
TaPitx     PRRQRTHFTSYQLQELEAAFARNRYPDMTTREEIAMWINLNESRVRVWFKNRRAKWRKRE
TaPrd.Pax  QRRARTTFTRDQLKDLESLFEKTHYPDIVAREEIGQKLGLSEARIQIWFQNRRARWRRKE
