# Supplementary material for: The homeodomain complement of the ctenophore Mnemiopsis leidyi suggests that Ctenophora and Porifera diverged prior to the ParaHoxozoa
Source: EvoDevo. 2010 Oct 4;1:9. doi: 10.1186/2041-9139-1-9 (PMC2959044; doi:10.1186/2041-9139-1-9)
Supplement: Additional file 1 — Zip file of alignments. Includes all alignments used for the supertree and class trees in Phylip format. [file 2041-9139-1-9-S1.ZIP › AF01_Ryan_et_al_2010.alignments/tale.phy]

50    63
MlTALE18   SPSRRGILPKAATEQMKDWLFKHLGHPYPSEDEKRKIAQQTGLTILQVNNWFINARRRILQPM
MlMeis     TQKKRGIFPKSATNIMKAWLFQHLTHPYPSEDQKRALAQDTGLTILQVNNWFINARRRIVQPM
MlPbx      VRRKRQNFTKAATVILNEYFYNNLANPYPTEQVKEELAAKCNLTVAQVTNWFGNKRIRFKKSY
MbMeis1    SRHCTKRFASSSIDTLKEWLFAHTDRPYPTDQDKTELMQQTGLDLMQINNWFINARRRLLVKV
MbMeis2    NTGGRNNMPHEVTSRLKEWFFAHTSHPYPSEQKKRELASQCDLTLQQINNWFINARRRLLNRP
HsIRX1     DPGRPKNATRESTSTLKAWLNEHRKNPYPTKGEKIMLAIITKMTLTQVSTWFANARRRLKKEN
HsIRX2     DPAYRKNATRDATATLKAWLNEHRKNPYPTKGEKIMLAIITKMTLTQVSTWFANARRRLKKEN
HsIRX3     DPSRPKNATRESTSTLKAWLNEHRKNPYPTKGEKIMLAIITKMTLTQVSTWFANARRRLKKEN
HsIRX4     SGTRRKNATRETTSTLKAWLQEHRKNPYPTKGEKIMLAIITKMTLTQVSTWFANARRRLKKEN
HsIRX5     DPAYRKNATRDATATLKAWLNEHRKNPYPTKGEKIMLAIITKMTLTQVSTWFANARRRLKKEN
HsIRX6     GAGRRKNATRETTSTLKAWLNEHRKNPYPTKGEKIMLAIITKMTLTQVSTWFANARRRLKKEN
HsMEIS1    RHKKRGIFPKVATNIMRAWLFQHLTHPYPSEEQKKQLAQDTGLTILQVNNWFINARRRIVQPM
HsMEIS2    RQKKRGIFPKVATNIMRAWLFQHLTHPYPSEEQKKQLAQDTGLTILQVNNWFINARRRIVQPM
HsMEIS3    RNKKRGIFPKVATNIMRAWLFQHLSHPYPSEEQKKQLAQDTGLTILQVNNWFINARRRIVQPM
HsMKX      KVRHKRQALQDMARPLKQWLYKHRDNPYPTKTEKILLALGSQMTLVQVSNWFANARRRLKNTV
HsPBX1     ARRKRRNFNKQATEILNEYFYSHLSNPYPSEEAKEELAKKCGITVSQVSNWFGNKRIRYKKNI
HsPBX2     ARRKRRNFSKQATEVLNEYFYSHLSNPYPSEEAKEELAKKCGITVSQVSNWFGNKRIRYKKNI
HsPBX3     ARRKRRNFSKQATEILNEYFYSHLSNPYPSEEAKEELAKKCSITVSQVSNWFGNKRIRYKKNI
HsPBX4     ARRKRRNFSKQATEVLNEYFYSHLNNPYPSEEAKEELARKGGLTISQVSNWFGNKRIRYKKNM
HsPKNOX1   SKNKRGVLPKHATNVMRSWLFQHIGHPYPTEDEKKQIAAQTNLTLLQVNNWFINARRRILQPM
HsPKNOX2   SKNKRGVLPKHATNIMRSWLFQHLMHPYPTEDEKRQIAAQTNLTLLQVNNWFINARRRILQPM
HsTGIF1    KRRRRGNLPKESVQILRDWLYEHRYNAYPSEQEKALLSQQTHLSTLQVCNWFINARRRLLPDM
HsTGIF2    KRKRRGNLPKESVKILRDWLYLHRYNAYPSEQEKLSLSGQTNLSVLQICNWFINARRRLLPDM
HsTGIF2LX  KKKRKGNLPAESVKILRDWMYKHRFKAYPSEEEKQMLSEKTNLSLLQISNWFINARRRILPDM
HsTGIF2LY  KKKRKGNLPAESVKILRDWMYKHRFKAYPSEEEKQMLSEKTNLSLLRISNWFINARRRILPDM
Dmachi     LRKRRGNLPKTSVKILKRWLYEHRYNAYPSDAEKFTLSQEANLTVLQVCNWFINARRRILPEM
Dmara      LAARRKNATRESTATLKAWLNENKKNPYPTKGEKIMLAIITKMTLTQVSTWFANARRRLKKEN
Dmcaup     LAARRKNATRESTATLKAWLSEHKKNPYPTKGEKIMLAIITKMTLTQVSTWFANARRRLKKEN
DmCG11617  SRATKRLFTPDIKRMLKDWLIRRRENPYPSREEKKQLAAETGLTYTQICNWFANWRRKLKNSE
Dmexd      ARRKRRNFSKQASEILNEYFYSHLSNPYPSEEAKEELARKCGITVSQVSNWFGNKRIRYKKNI
Dmhth      NQKKRGIFPKVATNILRAWLFQHLTHPYPSEDQKKQLAQDTGLTILQVNNWFINARRRIVQPM
Dmmirr     NGARRKNATRETTSTLKAWLNEHKKNPYPTKGEKIMLAIITKMTLTQVSTWFANARRRLKKEN
Dmvis      LRKRRGNLPKSSVKILKRWLYEHRYNAYPSDAEKFTLSQEANLTVLQVCNWFINARRRILPEM
AqIrxa     SAAGSITRRMRNTAVLVKWIEDHQSNPYPTKAEKQYLAYYSGMNMTQLSTWFANARRRIKKIG
AqIrxb     VQLASSRRRRRDATHLIEWLDLHQGNPYPTRVEKEQLVVISGMNFKQLNDWFANARRNIRKVG
AqIrxc     EKGSSSPGSWRNTDVLALWITEHLQLPYPGKVEKQYLCFYSNMSMKQVSTYFANARRTIQKKQ
AqIrxd     EKGSSSPGSWRNTDVFALWITEHQQFPYPSKVEKQYLCYYSNMSMKQVSTYFANSRRNIKRRL
AqIrxe     XXXXXXXXXXRNTYVLEKWMQEHMTRLYPTAEEKQCLAHFSRMNTKQNIAWFSHIGSHISHXX
AqTALE     KGKKREKTSPASQKLLKEWLFSHSRCPYPTEDDKQNLCRMTGLSLQQLNNWFINARRRILPQK
AmPrep     GRQKRGVLPKQATSIMRTWLFEHLVHPYPTEDEKRQIASQTNLTLLQVNNWFINARRRILQPM
TaIrx      NNARRKNATRETTSILKAWLYEHRKNPYPTKGEKIMLAIMTKMTLTQVSTWFANARRRLKKEN
TaMeis     KRKKRGIFPKSATNVMKAWLFQNLGHPYPSEERKRMLAEETSLTILQVNNWFINARRRIVQPM
TaPBX.PBC  ARRKRRNFSKQATEILNEYFYSHLSNPYPSEEIKEELARKCDITISQISNWFGNKRIRYKKNI
TaPknox    HRMKRGILPKQATTVMKTWLFQHLMHPYPTEDEKRAIATQTNLSILQVNNWFINARRRILQPM
NvIRX      AGARRKNATRETTSTLKAWLFEHRKNPYPTKGEKIMLAILTKMTLTQVSTWFANARRRLKKEN
NvMEIS     SQKKRGIFPKAATNIMKAWLFQHLTHPYPSEEQKRSLAQETGLTILQVNNWFINARRRIVQPM
NvPBX      YRRKRRNFSKQATEILNEYFYSHLSNPYPSEEAKEELARKCNISVAQISNWFGNKRIRYKKNI
NvTALE036  KKSKRGVLPKQATSIMKTWLFQHIMHPYPTEDEKRSIAQQTNLTILQVNNWFINARRRILQPM
NvTALE143  ARKRRGKLPESARTRLMTWLFAHSNRPYPTEEEKSNLATITGLTPIQINNWFSNARRRILKKA
NvTGIF     PKRRRGNLPKDSVNVLRLWLWEHRFNAYPSEAEKQYLSKAANLSVLQVCNWFINARRRILXXX
