# Supplementary material for: The homeodomain complement of the ctenophore Mnemiopsis leidyi suggests that Ctenophora and Porifera diverged prior to the ParaHoxozoa
Source: EvoDevo. 2010 Oct 4;1:9. doi: 10.1186/2041-9139-1-9 (PMC2959044; doi:10.1186/2041-9139-1-9)
Supplement: Additional file 2 — Zip file with data from paralog and branch length analysis. Includes files necessary to generate Table 2. See 00-README in the zip file for additional information. [file 2041-9139-1-9-S2.ZIP]

Archive with 6 entries (5 files):
- AF03_Ryan_et_al_2010.paralog_br-len/
- AF03_Ryan_et_al_2010.paralog_br-len/00-README
- AF03_Ryan_et_al_2010.paralog_br-len/all_hds.nj.tre
- AF03_Ryan_et_al_2010.paralog_br-len/all_hds.phy
- AF03_Ryan_et_al_2010.paralog_br-len/calculate_average_root_tip.pl
- AF03_Ryan_et_al_2010.paralog_br-len/count_species_specific_clades.pl
