# Supplementary material for: The homeodomain complement of the ctenophore Mnemiopsis leidyi suggests that Ctenophora and Porifera diverged prior to the ParaHoxozoa
Source: EvoDevo. 2010 Oct 4;1:9. doi: 10.1186/2041-9139-1-9 (PMC2959044; doi:10.1186/2041-9139-1-9)
Supplement: Additional file 2 — Zip file with data from paralog and branch length analysis. Includes files necessary to generate Table 2. See 00-README in the zip file for additional information. [file 2041-9139-1-9-S2.ZIP › AF03_Ryan_et_al_2010.paralog_br-len/00-README]

all_hds.phy - alignment used for the paralog and branch length analysis

all_hds.nj.tre - neighbor-joining tree generated with default parameters in Phylip used in paralog and branch length analysis

count_species_specific_clades.pl - script used to parse all_hds.nj.tre to identify species-specific clades.

calculate_average_root_tip.pl - script used to parse the output of TreeStat and calculate the average branch lengths (see Methods).
