# Supplementary material for: The homeodomain complement of the ctenophore Mnemiopsis leidyi suggests that Ctenophora and Porifera diverged prior to the ParaHoxozoa
Source: EvoDevo. 2010 Oct 4;1:9. doi: 10.1186/2041-9139-1-9 (PMC2959044; doi:10.1186/2041-9139-1-9)
Supplement: Additional file 2 — Zip file with data from paralog and branch length analysis. Includes files necessary to generate Table 2. See 00-README in the zip file for additional information. [file 2041-9139-1-9-S2.ZIP › AF03_Ryan_et_al_2010.paralog_br-len/all_hds.nj.tre]

(Cealr1:0.11035,(((((DmCG32532:0.04990,Ceunc42:0.07420):0.12992,
(HsPROP1:0.21508,HsSEBOX:0.54602):0.03756):0.02681,NvPRD037:0.20551):0.02932,
MlPRD50:0.22318):0.02467,((((((AqArxb:0.07396,MlPRD43:0.16784):0.05334,
DmPph13:0.10976):0.01397,((((Dmhbn:0.02497,NvHBN:0.03493):0.04264,
TaEbx.Arx:0.06951):0.07912,MlPRD44:0.34290):0.02286,(HsARX:0.03140,
MlPRD61:0.08590):0.01559):0.01792):0.00817,(((AqArxc:0.11928,
Dmal:0.07812):0.01092,(DmCG34340:0.03957,HsDRGX:0.04513):0.06851):0.00481,
(((Dmrepo:0.13977,NvREPO:0.15663):0.02968,TaArx1:0.12922):0.04263,
NvPRD100:0.07072):0.01150):0.01557):0.00980,((((((DmCG33980:0.09068,
DmCG4136:0.11112):0.07426,(HsVSX1:0.04944,HsVSX2:0.04536):0.01832):0.01007,
NvCEH10:0.10429):0.00828,Ceceh10:0.15350):0.14377,(DmOdsH:0.23968,
(((Dmunc4:0.12344,Ceunc4:0.07416):0.02537,HsUNCX:0.07603):0.03989,
NvUNC4:0.09956):0.02487):0.06229):0.02907,((HsALX1:0.05055,
(HsALX3:0.05086,HsALX4:0.01974):0.01260):0.01069,NvCART1:0.08413):0.06149):0.01643):0.00302,
(((DmPHDP:0.11119,((HsPHOX2A:0.00000,HsPHOX2B:0.00000):0.04408,
Ceceh17:0.08312):0.00866):0.07670,(MlPRD16:0.22465,TaArx2:0.15155):0.04035):0.01577,
((((AqQ50d:0.31764,(MlPRD10a:0.10319,MlPRD10b:0.09111):0.09966):0.07695,
((DmCG34367:0.02821,(HsSHOX2:0.00000,HsSHOX:0.00000):0.02519):0.15225,
TaPrd.Pax:0.26280):0.03344):0.02598,((((Dmgsbn:0.08889,Dmgsb:0.14541):0.01980,
Dmprd:0.10210):0.03472,(HsPAX3:0.02248,HsPAX7:0.01142):0.05578):0.02303,
(NvPRD014:0.11429,NvPRD101:0.17321):0.05161):0.07941):0.02412,
(((AqRx:0.18857,(((Dmotp:0.04851,HsOTP:0.02519):0.01222,
NvOTP:0.03353):0.02973,TaOtp:0.11235):0.11583):0.02865,DmCG11294:0.15200):0.02376,
(((((((((((((((((((((AqBarH:0.31731,(MlANTP21:0.32894,NvANTP050:0.27836):0.04129):0.08869,
(DmCG11085:0.31637,(NvANTP033:0.06638,NvANTP056:0.04892):0.20973):0.00610):0.05700,
(((AqHex:0.40817,(DmCG7056:0.24965,(((HsHHEX:0.07270,NvHHEX:0.10970):0.09342,
TaHex:0.19213):0.02773,Cepha-2:0.19497):0.03536):0.14116):0.12508,
(HsVENTX:0.34345,MlANTP22:0.46355):0.06116):0.03546,((((AqProx2:0.25522,
(NvANTP004:0.19585,NvANTP024:0.06415):0.22063):0.02807,(DmC15:0.06259,
((HsTLX1:0.02518,HsTLX3:0.04602):0.02711,HsTLX2:0.07679):0.01816):0.15605):0.04341,
((((Dmlbe:0.04166,Dmlbl:0.05024):0.05781,HsLBX1:0.06564):0.03827,
NvLBX:0.19326):0.06171,HsLBX2:0.16337):0.15839):0.05974,
((((((DmHmx:0.05299,((HsHMX2:0.06648,HsHMX3:0.02592):0.00742,
NvHMX:0.02893):0.01736):0.01189,HsHMX1:0.06534):0.05511,
TaNK5.Hmx:0.15612):0.05660,Cemls2:0.16455):0.13915,MlANTP37:0.29023):0.01858,
MlANTP23:0.37625):0.06373):0.03307):0.02553):0.01788,(((AqBsh:0.19940,
((((Dmbsh:0.00966,HsBSX:0.03014):0.07607,CeHomeobox:0.08763):0.07948,
(((MlANTP19:0.10747,MlANTP68:0.08093):0.01706,MlANTP71:0.14889):0.01154,
MlANTP72:0.11766):0.03671):0.05912,HsNANOG:0.58153):0.03792):0.04247,
((((DmBH1:0.02028,DmBH2:0.05102):0.07018,(HsBARHL1:0.01910,
HsBARHL2:0.05320):0.08775):0.02358,(Ceceh31:0.42871,Ceceh30:-0.09711):0.22747):0.08967,
((HsBARX1:0.09987,HsBARX2:0.05803):0.16139,NvANTP41:0.37691):0.13625):0.01138):0.05562,
(NvANTP067:0.07897,(NvANTP097:0.02208,NvANTP115:0.01422):0.05883):0.24022):0.04442):0.01500,
(MlANTP25:0.43297,((MlANTP35:0.17531,MlANTP78:0.12069):0.19224,
MlANTP67:0.35561):0.03058):0.06794):0.01842,(MlANTP48:0.37867,
MlANTP66:0.35333):0.08438):0.01567,(((AqMsx:0.14122,(((DmDr:0.05466,
(HsMSX1:0.02944,HsMSX2:0.00906):0.01849):0.01969,Cevab15:0.09806):0.01193,
NvMSX:0.02471):0.08450):0.18286,((Dmunpg:0.04074,(HsGBX1:0.01867,
HsGBX2:0.02043):0.03711):0.07914,NvGBX:0.16094):0.15515):0.04955,
(((Dmslou:0.02932,(HsNKX1.1:0.00845,HsNKX1.2:0.00895):0.00628):0.02414,
NvSLOU:0.12469):0.04748,Ceceh1:0.10512):0.21445):0.03333):0.00770,
(DmCG15696:0.38710,((NvMSXLXa:0.26084,NvMSXLXb:0.31846):0.12816,
TaNKLX1:0.46734):0.07190):0.16852):0.06370,(((((((((AqNK2:0.21989,
((Dmbap:0.10252,(HsNKX3.2:0.05088,NvNK3:0.04632):0.04138):0.02866,
HsNKX3.1:0.11191):0.07996):0.07359,(((((Dmscro:0.02065,(HsNKX2.1:0.00000,
HsNKX2.4:0.00000):0.05135):0.06494,Ceceh24:0.07246):0.04103,
((HsNKX2.3:0.03725,HsNKX2.5:0.03805):0.01269,HsNKX2.6:0.04326):0.04844):0.06982,
(((((Dmvnd:0.01147,HsNKX2.2:0.04223):0.05149,HsNKX2.8:0.05566):0.04900,
Ceceh22:0.12117):0.04770,(NvNK2b:0.10147,(NvNK2c:0.07940,
NvNK2d:0.05690):0.01043):0.03319):0.01706,NvNK2a:0.15971):0.06725):0.09872,
Ceceh28:0.21755):0.04057):0.06667,(NvNK2e:0.45747,(TaNK2c:0.34791,
Ceceh27:0.24139):0.04248):0.05846):0.10140,(((((((DmCG12361:0.09318,
(HsDBX1:0.06677,HsDBX2:0.07233):0.02477):0.05987,TaDbx.Hlx:0.12690):0.13121,
DmH2.0:0.76169):0.07081,((HsHLX:0.11925,NvHLXc:0.11585):0.05283,
NvHLXb:0.15397):0.11999):0.11146,NvHLXa:0.45590):0.08866,
(NvHLXd:0.38926,(NvHLXe:0.15415,(NvHLXf:0.11572,NvHLXg:0.11228):0.02050):0.15519):0.13555):0.06691,
(((((((NvANTP009:0.01516,(NvANTP023:0.00000,NvANTP076:0.00000):0.03544):0.04222,
NvANTP032:0.00058):0.02345,NvANTP071:0.02915):0.01469,NvANTP042:0.05378):0.23781,
((NvANTP017:0.15607,(NvANTP043:0.06619,NvANTP102:-0.01469):0.14048):0.43945,
NvANTP096:0.32805):0.04456):0.05320,NvANTP147:0.29977):0.18042,
(NvANTP054:0.27926,NvANTP081:0.25884):0.35203):0.02219):0.03073):0.03304,
(MlANTP65:0.42841,(TaNKLX2:0.78045,Cedlx1:0.56585):0.12729):0.09484):0.03019,
(AqNK5.7a:0.32454,(((((DmHGTX:0.03939,((HsNKX6.1:0.01581,
NvNK6:0.01969):0.00864,HsNKX6.2:0.02811):0.01639):0.01693,
HsNKX6.3:0.04901):0.10867,TaNK6:0.24439):0.09262,Cecog1:0.18835):0.07791,
((DmNK7.1:0.10033,NvNK7:0.07997):0.04971,Ceceh9:0.15449):0.19732):0.01113):0.07994):0.02301,
AqNK5.7c:0.57912):0.00781,(((AqNK5.7b:0.51591,MlANTP51:0.48229):0.10368,
MlANTP47:0.31122):0.04415,(MlANTP63:0.49421,Ceceh5:0.33419):0.10881):0.03166):0.01289,
((((((DmDll:0.04424,((HsDLX1:0.00879,HsDLX6:0.02701):0.04620,
HsDLX4:0.07975):0.03303):0.02200,NvDLX:0.14967):0.00654,
((HsDLX2:0.02059,HsDLX5:0.05291):0.02646,HsDLX3:0.04834):0.04271):0.10700,
TaDlx:0.17916):0.05291,Ceceh43:0.21856):0.17988,Ceceh23:0.51662):0.06297):0.02586):0.01468,
(((((((((((((((DmAbdA:0.04986,DmUbx:0.02244):0.01836,(((DmAntp:0.00801,
HsHOXA7:0.00929):0.01776,HsHOXB7:0.01699):0.01244,((HsHOXA6:0.02633,
HsHOXC6:0.05107):0.00462,HsHOXB6:0.03048):0.01356):0.02082):0.01239,
((HsHOXB8:-0.01736,HsHOXC8:0.03536):0.01774,HsHOXD8:0.01831):0.12680):0.04720,
((Dmftz:0.14950,((HsHOXA5:0.00000,HsHOXB5:0.00000):0.04210,
HsHOXC5:0.08590):0.01230):0.01323,DmScr:0.05815):0.02244):0.05342,
(DmDfd:0.06037,(((HsHOXA4:0.00200,HsHOXD4:0.01530):0.01294,
HsHOXC4:0.02266):0.00710,HsHOXB4:0.01902):0.03331):0.02678):0.04256,
(Celin39:0.13638,Cemab5:0.23122):0.00902):0.06792,(Nvanthox1:0.12123,
Nvax1a:0.13397):0.07418):0.03710,(((DmAbdB:0.16036,Cephp3:0.06864):0.10608,
((((HsHOXA10:0.03206,HsHOXD10:0.02634):0.01513,HsHOXC10:0.02092):0.11267,
((HsHOXA9:0.02544,(HsHOXC9:0.01298,HsHOXD9:0.02512):0.02021):0.01736,
HsHOXB9:0.03882):0.04889):0.06507,((HsHOXA11:0.04518,HsHOXD11:0.01382):0.00150,
HsHOXC11:0.06215):0.22065):0.05647):0.08258,(((((HsHOXA13:0.03959,
HsHOXC13:0.05171):0.02004,HsHOXD13:0.09446):0.02381,HsHOXB13:0.14332):0.28304,
(HsHOXC12:0.13304,HsHOXD12:0.08116):0.18596):0.01986,Cenob1:0.46132):0.01674):0.10532):0.03663,
(((Dmcad:0.12210,(HsCDX1:0.04014,HsCDX2:0.03066):0.01860):0.03820,
HsCDX4:0.09002):0.05955,Cepal1:0.35378):0.24634):0.06504,
Ceegl5:0.56232):0.08807,((((Dmbtn:0.17513,NvMOXd:0.14847):0.01879,
(NvMOXa:0.02730,(NvMOXb:0.01102,NvMOXc:0.04458):0.01585):0.02818):0.01287,
(HsMEOX1:0.02278,HsMEOX2:0.02962):0.08254):0.21247,((((Dmind:0.08870,
(HsGSX1:0.00939,HsGSX2:0.02701):0.07745):0.05312,(NvGSX:0.08274,
TaGsx:0.11156):0.04417):0.09858,((((Dmpb:0.02141,(HsHOXA2:0.00639,
HsHOXB2:0.01081):0.01324):0.15009,((Nvanthox8a:0.00000,Nvax8b:0.00000):0.14622,
Nvax7:0.11418):0.08581):0.02985,(((HsHOXA3:0.00213,HsHOXD3:0.01517):0.00436,
HsHOXB3:0.01339):0.15443,HsPDX1:0.16859):0.03561):0.04480,
(NvANTP065:0.23544,NvANTP117:0.45316):0.09547):0.00781):0.05045,
((((Dmlab:0.10227,(HsHOXA1:0.04096,HsHOXD1:0.11624):0.02343):0.02661,
HsHOXB1:0.08357):0.11975,(Nvanthox6:0.24856,NvANTP060:0.21154):0.04230):0.04101,
Ceceh13:0.22081):0.09341):0.03330):0.03219):0.03003,((((Dmeve:0.06318,
(HsEVX1:0.00552,HsEVX2:0.01158):0.04752):0.03928,Cevab7:0.12122):0.04735,
NvEVX:0.13086):0.21582,(((((Dmexex:0.04016,HsMNX1:0.09044):0.10012,
TaMnx:0.17498):0.04522,NvHLXB9:0.20756):0.02694,Ceceh12:0.27043):0.06895,
(Dmro:0.14552,NvRO:0.09208):0.18781):0.02824):0.04490):0.04234,
(((DmCG13424:0.22018,(DmCG34031:0.18317,Ceceh19:0.13623):0.21242):0.05461,
(NvANTP021:0.14506,NvANTP027:0.15284):0.09313):0.07233,(((Dmen:0.05373,
Dminv:0.10667):0.08391,Ceceh16:0.11614):0.03456,(HsEN1:0.03580,
HsEN2:0.01580):0.12715):0.26119):0.03292):0.06876,(CeL6418830:0.41610,
Ceceh7:0.43400):0.17607):0.01001,(((((DmCG18599:0.12523,
TaNot:0.12277):0.05945,(NvANTP077:0.19222,NvEMXLX:0.09438):0.02083):0.07213,
NvANTP145:0.18291):0.10432,NvANTP083:0.33119):0.03074,(((((DmE5:0.08882,
Dmems:0.07428):0.04285,(HsEMX1:0.03571,HsEMX2:0.03869):0.06162):0.02419,
Ceceh2:0.15650):0.07170,(NvEMXa:0.08923,NvEMXb:0.15207):0.06500):0.08650,
(((HsVAX1:0.00000,HsVAX2:0.00000):0.23051,(NvVAX:0.33042,
(TaHoxlx:0.74800,CeL187642:0.39630):0.02393):0.04391):0.05877,
NvANTP010:0.28428):0.01187):0.06330):0.04380):0.02693):0.06147,
(((((((((((((AqIrxa:0.25622,(AqIrxc:0.06904,AqIrxd:0.13126):0.53128):0.10879,
AqIrxe:0.57676):0.11916,AqIrxb:0.65306):0.44004,(((((((Dmara:0.00187,
Dmcaup:0.03433):0.01312,(Dmmirr:0.01035,(((HsIRX1:0.00170,
HsIRX3:0.01570):0.06646,(HsIRX2:0.00000,HsIRX5:0.00000):0.03114):0.04116,
HsIRX6:0.00729):0.01307):0.02798):0.02017,TaIrx:0.07257):0.01090,
HsIRX4:0.03383):0.10186,Ceirx1:0.24211):0.05056,HsMKX:0.51297):0.11266,
NvIRX:0.39531):0.14587):0.14050,(((((AqTALE:0.56580,(((Dmachi:0.00730,
Dmvis:0.01070):0.22634,(HsTGIF1:0.08237,(HsTGIF2:0.13153,
(HsTGIF2LX:-0.00948,HsTGIF2LY:0.02748):0.15967):0.05283):0.04702):0.06632,
(NvMEIS:0.36620,NvTGIF:0.43690):0.42994):0.06791):0.07052,
(((((Dmhth:0.01487,((HsMEIS1:0.00004,HsMEIS3:0.01686):0.01008,
HsMEIS2:-0.00153):0.03885):0.00712,MlMeis:0.07623):0.03676,
TaMeis:0.14695):0.05067,((HsPKNOX1:0.00775,HsPKNOX2:0.02605):0.10380,
(MlTALE18:0.18058,TaPknox:0.15792):0.02520):0.07744):0.04388,
Ceunc62:0.11496):0.10536):0.08062,TaLim1:0.60125):0.00806,
NvTALE143:0.35144):0.09129,NvTALE036:0.59806):0.22216):0.09912,
DmCG11617:0.58526):0.23539,(((((((((((AqSix1.2:0.06761,((((Dmso:0.04135,
MlSIX41:0.05105):0.00365,(HsSIX1:0.00216,HsSIX2:0.03484):0.01022):0.00960,
NvSIX1.2:0.04194):0.03244,Ceceh33:0.18802):0.01678):0.02498,
MlSIX27:0.11245):0.09830,Ceceh34:0.32554):0.03655,NvSINE093:0.27774):0.03942,
(((DmSix4:0.10093,HsSIX5:0.16797):0.02979,HsSIX4:0.12216):0.07850,
(NvSIX4.5a:0.19036,NvSIX4.5b:0.16634):0.10873):0.08290):0.03577,
((MlSIX32c:0.35727,Ceunc39:1.15263):0.08533,TaSix1.2:0.39012):0.04820):0.02569,
(((((((DmOptix:0.04077,NvSIX3.6:-0.00487):0.01428,HsSIX3:0.00422):0.01540,
HsSIX6:0.00583):0.01161,TaSix3.6:0.05985):0.02651,Ceceh32:0.05508):0.17989,
MlSIX36:0.38352):0.04171,MlSIX28:0.15175):0.11719):0.05784,
MlSIX13c:0.52195):0.05103,(MlSIX13a:0.30605,((MlSIX13b:0.55534,
MlSIX13d:0.55736):0.03486,MlSIX13f:0.37604):0.10277):0.13208):0.12981,
(MlSIX13e:0.97082,CeF34D62.a:1.34188):0.24596):0.11958,(MlSIX32a:0.00000,
MlSIX32b:0.00000):0.90697):0.16036):0.05395,((((((((Dmexd:0.02122,
TaPBX.PBC:0.09438):0.00598,((HsPBX1:0.01034,HsPBX3:0.02936):0.01812,
HsPBX2:-0.00052):0.01074):0.04095,Ceceh20:0.06022):0.01354,
HsPBX4:0.04109):0.07437,Ceceh40:0.18422):0.01481,NvPBX:0.67693):0.12015,
MlPbx:0.22607):0.05352,Ceceh60:0.42648):0.27275):0.13455,
((HsHMBOX1:0.39953,(((HsHNF1A:0.06074,HsHNF1B:0.02986):0.10623,
NvHNF:0.08792):0.00105,TaHnf1:0.28368):0.68453):0.11067,
CeF54A5.1:0.52225):0.32286):0.17580,((((Dmct:0.35426,(HsCUX1:0.04534,
HsCUX2:0.23146):0.36994):0.34906,(((((Dmonecut:0.05457,((HsONECUT1:0.05165,
HsONECUT2:0.06055):0.07294,HsONECUT3:0.06116):0.06511):0.11664,
Ceceh48:0.11931):0.07719,Ceceh38:0.15722):0.36485,(Cehomeobox:0.22267,
Ceceh39:0.33413):0.14777):0.31412,Ceceh41:0.68986):0.24090):0.05465,
((((Dmzfh2I:0.12940,HsZFHX4I:0.08530):0.03203,HsZFHX3I:0.05542):0.02109,
CeZC123.3a:0.11256):0.71759,((CeR04A9.5b:0.59538,CeY66A7A5b:1.36202):0.08280,
CeZC204.2a:1.16875):0.23077):0.11368):0.04653,((Ceceh44:0.61703,
CeY66A7A5a:1.23137):0.24977,CeZC376.24:1.02453):0.18006):0.10341):0.03888,
(((((DmLag1:0.65945,(HsCERS5:0.10624,HsCERS6:0.25716):0.19655):0.20072,
((HsCERS2:0.36165,HsCERS4:0.40115):0.08388,HsCERS3:0.48997):0.15374):0.55694,
HsHOPX:0.92772):0.23204,(CeC40D2.4:1.23578,CeL173597:0.60452):0.46974):0.08949,
(((((Dmpros:0.25577,(HsPROX1:0.01523,HsPROX2:0.24557):0.07333):0.42044,
Ceceh26:-0.02092):1.56940,CeF34D62.b:0.99744):0.21331,(((((HsADNP2:0.77195,
HsADNP:0.26685):0.92037,(Ceceh49:0.82385,(Ce45C1215a:1.14387,
CeR04A9.5a:1.26703):0.32315):0.16263):0.12217,(HsHOMEZI:0.84392,
((HsZHX1I:0.24897,HsZHX3I:0.30723):0.08973,HsZHX2I:0.30717):0.23551):0.82015):0.11823,
(MlSIX59a:0.44069,(((MlSIX59b:0.00000,MlSIX59e:0.00000):0.05008,
MlSIX59d:0.04782):0.37731,MlSIX59c:0.43809):0.28189):0.25625):0.13346,
(((((HsHOMEZII:0.49425,(HsZHX1IV:0.36049,HsZHX3IV:0.49981):0.03375):0.17298,
HsZHX2IV:0.49897):0.26821,((HsZHX1III:0.39454,HsZHX2III:0.21946):0.18738,
HsZHX3III:0.23637):0.56987):0.06934,((HsZHX1II:0.39243,HsZHX2II:0.51427):0.14123,
HsZHX3II:0.37972):0.18501):0.16591,CeZC204.2b:1.08928):0.25002):0.09111):0.12323,
((((((((HsHOMEZIII:0.97757,(HsZHX1V:0.62106,HsZHX3V:0.92484):0.32768):0.20354,
(HsZEB1:0.54516,HsZEB2:0.50174):0.79331):0.13711,CeL183364:1.24131):0.21844,
CeL173541:1.19941):0.16748,(Ce38E10A6h:0.33043,Ce38E10A6k:0.71917):0.77355):0.14692,
(((((CeL174894:0.34983,Ce38E10A6e:0.60087):0.15098,Ce38E10A6g:0.57942):0.08361,
(Ce38E10A6c:0.83029,Ce38E10A6j:0.70151):0.21425):0.51720,
Ce45C1215b:1.62900):0.17664,((CeS8E10A6a:0.70671,((Ce38E10A6d:0.49769,
Ce38E10A6f:0.79891):0.28519,Ce38E10A6i:0.82836):0.11059):0.11098,
Ce38E10A6b:0.74992):0.20788):0.08360):0.04097,CeC49C3.5:1.47786):0.05007,
CeL178514:1.13135):0.12122):0.10556):0.10675):0.11964,AqQ50c:0.50819):0.03095,
(((((((Dmzfh2II:0.18692,CeZC123.3b:0.13908):0.06892,(HsZFHX3II:0.05908,
HsZFHX4II:0.03792):0.11608):0.08968,HsZFHX2I:0.30354):0.40827,
NvDMBXd:0.66558):0.13749,(MlHD11a:0.38041,MlHD11b:0.51829):0.12912):0.07752,
(MlHD05:0.73134,(((MlHD07a:0.09774,MlHD07b:0.08436):0.14421,
MlHD07c:0.40379):0.30918,MlHD14:0.61489):0.04581):0.05228):0.04431,
((((((((HsSATB1:0.12374,HsSATB2:0.02496):0.92545,MlHD76a:0.66790):0.16588,
MlHD76b:0.50390):0.12185,((HsTSHZ1:0.06346,HsTSHZ3:0.00824):0.06518,
HsTSHZ2:-0.00748):1.28897):0.16745,MlANTP03c:0.64514):0.10110,
((MlANTP03a:0.01263,MlANTP03b:0.03937):0.30300,MlANTP03d:0.38660):0.12252):0.15965,
((MlHD01:0.52259,MlHD15:0.52541):0.10090,(MlHD31:0.56681,
MlHD86:1.05289):0.14130):0.07001):0.00872,(((MlHD60:0.60661,
MlHD79:0.50069):0.28270,MlHD70:0.46760):0.09882,((MlHD77a:0.18412,
MlHD77b:0.24158):0.47721,CeL182371:0.73554):0.19395):0.10956):0.02249):0.01662):0.04563):0.04812,
((((((AqIsl:0.16322,(((((Dmtup:0.03988,NvISL:0.01302):0.01724,
(HsISL1:0.00810,HsISL2:0.00890):0.03079):0.08122,TaLim.Isl:0.20467):0.01073,
Celim7:0.15198):0.03847,MlIsl:0.15970):0.07592):0.40192,
AqLin11:0.39343):0.01819,((((AqLim3:0.22091,((DmLim3:0.00624,
(HsLHX3:-0.01729,(HsLHX4:-0.09814,MlLhx3.4:0.32344):0.06124):0.04336):0.03056,
Ceceh14:0.06293):0.07904):0.05514,NvLIM:0.37172):0.10478,
(((DmLim1:0.09602,((((HsLHX1:0.00000,HsLHX5:0.00000):0.02099,
Celin11:0.01361):0.03501,NvLIM055:0.08484):0.02926,MlLhx1.5:0.22457):0.00831):0.02378,
TaLim1.5:0.14914):0.06302,Cemec3:0.22297):0.09161):0.03481,
(((DmCG32105:0.07004,(DmCG4328:0.11613,(HsLMX1A:0.00000,
HsLMX1B:0.00000):0.05437):0.04221):0.07493,Celim6:0.09662):0.03870,
MlLmx:0.57677):0.18577):0.10341):0.03308,(((Dmzfh1:0.63796,
((Dmzfh2III:0.24343,((HsZFHX2II:0.15529,HsZFHX4III:0.01091):0.00748,
HsZFHX3III:0.00792):0.21679):0.27326,TaLim3.4:0.35884):0.00677):0.08763,
Cezag1:0.59374):0.05439,((HsZFHX2III:0.16659,(HsZFHX3IV:0.06310,
HsZFHX4IV:0.09980):0.05226):0.11846,CeL171670:0.28144):0.32058):0.07046):0.03727,
((((Dmap:0.06544,(HsLHX2:0.00000,HsLHX9:0.00000):0.02476):0.04245,
TaLim2.9:0.17985):0.02391,Cettx3:0.04496):0.34319,(((DmAwh:0.04982,
NvLHX6.8:0.09968):0.03179,CeLIMHD:0.14081):0.21708,(HsLHX6:0.03566,
HsLHX8:0.03234):0.18991):0.08594):0.12363):0.17535,(((((((((AqPouA:0.01435,
AqPouB:0.17965):0.55647,((((((AqPouI:0.16678,NvPOU1:0.17602):0.03717,
MlPou1:0.14403):0.01896,HsPOU1F1:0.15127):0.09551,NvPOU3b:0.35144):0.03183,
((Dmnub:0.07026,(Dmpdm2:0.14621,((HsPOU2F1:0.02992,HsPOU2F2:0.09528):0.04738,
HsPOU2F3:0.12712):0.04474):0.00558):0.12230,(((((Dmvvl:-0.00184,
((HsPOU3F1:0.03943,(HsPOU3F2:0.02359,HsPOU3F3:-0.00409):0.00712):0.02500,
HsPOU3F4:0.05922):0.05063):0.07228,TaPou3:0.09505):0.01992,
Nvpou3a:0.10312):0.10190,Ceceh6:0.22250):0.06222,(HsPOU5F1:0.02113,
HsPOU5F2:0.64217):0.27865):0.00403):0.09147):0.11361,((((Dmacj6:0.01296,
(HsPOU4F1:-0.06665,(HsPOU4F2:-0.15175,TaPou4:0.27805):0.08795):0.03686):0.03215,
HsPOU4F3:-0.00233):0.06811,NvPOU4:0.07773):0.08589,Ceunc86:0.15902):0.23368):0.06362):0.04176,
(((Dmpdm3:0.15650,HsPOU6F2:0.09550):0.04456,HsPOU6F1:0.15414):0.23059,
NvPOU084:0.40141):0.12157):0.09466,((AqPouVI:0.53219,HsHDX:0.97071):0.09722,
(MlPOU26a:0.33095,(MlPOU26b:0.02139,MlPOU26c:0.05031):0.81210):0.30201):0.04986):0.03042,
Ceceh18:0.58742):0.25690,((DmdveII:0.30704,DmdveI:0.55396):0.48515,
Cedve1:0.35575):0.41855):0.05886,CeL3565071:1.02974):0.02794,
HsLEUTX:0.61568):0.11988,HsDPRX:0.59771):0.04961):0.09572):0.03997,
(AqQ50a:0.53829,HsARGFX:0.53871):0.03021):0.03662,(((AqQ50b:0.38867,
HsDUXBI:0.64073):0.15427,Cepax3:0.49083):0.06845,HsNOBOX:0.49143):0.03748):0.03370,
((((HsDUXAI:0.44622,((NvDUXa:0.00000,NvDUXb:0.00000):0.00000,
NvDUXc:0.00000):0.36808):0.10213,(HsDUXAII:0.33930,HsDUXBII:0.71160):0.06127):0.11710,
(HsHESX1:0.36606,(HsTPRX1:0.27308,HsTPRXL:0.20562):0.39179):0.03239):0.04438,
(HsMIXL:0.29422,NvPRD058:0.38038):0.02201):0.04815):0.02805,
(TaPax3lik:0.21360,(CeL182467:0.35184,CeL190204:0.49616):0.02100):0.05331):0.01801,
((HsESX1:0.23503,((NvPRD031:0.40375,NvPRD052:0.62805):0.02474,
Cedsc1:0.55471):0.07712):0.03355,NvPRD074:0.36700):0.02446):0.00958,
(HsRHOXF1:0.41464,(HsRHOXF2B:0.03005,HsRHOXF2:-0.01265):0.60436):0.12218):0.03305,
((((((DmGsc:0.06170,NvGSC:0.04920):0.03303,Ceceh45:0.22587):0.04543,
((HsGSC2:0.20398,HsGSC:0.15052):0.04008,TaGsc:0.24317):0.01972):0.13335,
((((((Dmoc:0.03169,HsOTX2:0.00271):0.00506,HsOTX1:0.01239):0.06320,
(((NvOTXa:0.02038,NvOTXc:0.03362):0.01127,NvOTXb:0.02203):0.05657,
Cettx1:0.11658):0.01950):0.03343,HsCRX:0.07853):0.04696,
Ceceh37:0.29880):0.06167,Ceceh36:0.35987):0.05285):0.01113,
(HsDMBX1:0.15530,(((NvDMBXa:0.18464,(NvDMBXe:0.00000,NvDMBXf:0.00000):0.18186):0.02367,
NvDMBXb:0.16503):0.01118,NvDMBXc:0.24327):0.04268):0.06031):0.03014,
(((DmPtx1:0.03454,(HsPITX1:0.02770,(HsPITX2:0.00000,HsPITX3:0.00000):0.00640):0.02041):0.02906,
NvPTX:0.11094):0.01954,(TaPitx:0.06980,Ceunc30:0.14420):0.03655):0.21254):0.00335):0.01825,
((HsISX:0.22171,HsNOTO:0.55529):0.01238,(NvPRD146:0.41372,
CeL188474:0.33408):0.08594):0.06615):0.00575,(((DmCG9876:0.09680,
(HsPRRX1:0.02219,HsPRRX2:0.01161):0.05890):0.10033,(((((Dmeyg:0.08436,
Dmtoe:0.03364):0.13556,HsPAX4:0.44594):0.03518,NvPAX4.6:0.13739):0.05034,
((((Dmey:0.02025,Dmtoy:0.03335):0.03809,Cevab3:0.04181):0.01275,
HsPAX6:0.02583):0.16164,(NvPRD148:0.14718,TaPaxB:0.18912):0.03552):0.04483):0.01250,
NvPRD002:0.25184):0.02506):0.00942,((((DmRx:0.00456,HsRAX:0.01304):0.01241,
HsRAX2:0.05074):0.03938,NvRX:0.05930):0.02583,Ceceh8:0.11998):0.08059):0.04451):0.00193):0.00883):0.00690):0.00917):0.01669):0.02261,AqArxa:0.10135);
