# Supplementary material for: The homeodomain complement of the ctenophore Mnemiopsis leidyi suggests that Ctenophora and Porifera diverged prior to the ParaHoxozoa
Source: EvoDevo. 2010 Oct 4;1:9. doi: 10.1186/2041-9139-1-9 (PMC2959044; doi:10.1186/2041-9139-1-9)
Supplement: Additional file 2 — Zip file with data from paralog and branch length analysis. Includes files necessary to generate Table 2. See 00-README in the zip file for additional information. [file 2041-9139-1-9-S2.ZIP › AF03_Ryan_et_al_2010.paralog_br-len/calculate_average_root_tip.pl]

#!/usr/bin/perl

use strict;
use warnings;
use Data::Dumper;

our $VERSION = 0.01;

# input is file with "Root-Tip Lengths" generated by TreeStat

#our $START = 7; # use for ANTP and PRD (because I included other stats)
our $START = 1; # skip first column (0)

MAIN: {
    my $file = $ARGV[0] or die "usage: $0 ROOT-TIP-LENGTHS-FILE\n";    
    open IN, $file or die "cannot open $file:$!";
    my @lines = <IN>;
    my @taxa = split /\t/, $lines[0];
    my @lens = split /\t/, $lines[1];
    my %counts = ();
    for (my $i = $START; $i < @taxa; $i++) {
        next unless ($taxa[$i] =~ m/([A-Z][a-z])/);
        $counts{$1}->[1]++;
        $counts{$1}->[0] += $lens[$i];
    }
#    foreach my $key (sort keys %counts) {
#        my $avg_len = $counts{$key}->[0] / $counts{$key}->[1];
#        print "$key: $avg_len ($counts{$key}->[1])\n";
#    }
    foreach my $key (sort {($counts{$a}->[0] / $counts{$a}->[1]) <=> ($counts{$b}->[0] / $counts{$b}->[1])} keys %counts) {
        my $avg_len = $counts{$key}->[0] / $counts{$key}->[1];
        print "$key: $avg_len ($counts{$key}->[1])\n";
    }
}
