# Supplementary material for: The homeodomain complement of the ctenophore Mnemiopsis leidyi suggests that Ctenophora and Porifera diverged prior to the ParaHoxozoa
Source: EvoDevo. 2010 Oct 4;1:9. doi: 10.1186/2041-9139-1-9 (PMC2959044; doi:10.1186/2041-9139-1-9)
Supplement: Additional file 2 — Zip file with data from paralog and branch length analysis. Includes files necessary to generate Table 2. See 00-README in the zip file for additional information. [file 2041-9139-1-9-S2.ZIP › AF03_Ryan_et_al_2010.paralog_br-len/count_species_specific_clades.pl]

#!/usr/bin/perl

# this script will parse a tree file from PHYLIP
# it assumes that each of the taxa has a prefix corresponding with
# a species than counts ocurrences of taxa from a specific species
# in the same clade 

our $VERSION = 0.01;

use strict;
use warnings;
#use Text::Balanced qw (extract_bracketed);
use Data::Dumper;

our $PREFIX_LEN = 2;
our %PREFIXES = ();  # this gets populated from the tree
#our @PREFIXES = qw(Hs Aq);
#our @PREFIXES = qw(Ml Hs Dm Mb Aq Ta Nv);

MAIN: {
    my $file = $ARGV[0] or die "usage: $0 ARGV\n";
    my $tree_line = get_tree_line($file);
    my $ra_clades = get_clades($tree_line);
    my $ra_mono_clades = get_mono_clades($ra_clades);
    my $rh_counts = get_counts($ra_mono_clades);
    foreach my $prefix (keys %PREFIXES) {
        if ($rh_counts->{$prefix}) {
            print "$prefix: $rh_counts->{$prefix}->{'plog_count'}/$rh_counts->{$prefix}->{'clade_count'}\n";
        } else {
            print "$prefix: 0/0\n";
        }
    }
}

sub get_counts {
    my $ra_mono_clades = shift;
    my %paralogs = ();
    my %counts = ();

    foreach my $ra_mc (sort {scalar(@{$b}) <=> scalar(@{$a})} @{$ra_mono_clades}) {
        next if ($paralogs{$ra_mc->[0]}); # the sort allows this to work
        $ra_mc->[0] =~ m/^(.{$PREFIX_LEN})/;
        my $pre = $1;
        $counts{$pre}->{'plog_count'} += scalar(@{$ra_mc});
        $counts{$pre}->{'clade_count'}++;
        foreach my $taxa (@{$ra_mc}) {
#print "TAXA: $taxa\n";
            $paralogs{$taxa}++;
        }
    }
    return \%counts;
}

sub get_mono_clades {
    my $ra_clades = shift;
    my @mono_clades = ();

    foreach my $ra_taxa (@{$ra_clades}) {
        push(@mono_clades, $ra_taxa) if (is_unanimous($ra_taxa));
    }
    return \@mono_clades;
}

sub is_unanimous {
    my $ra_taxa = shift;

    $ra_taxa->[0] =~ m/^(.{$PREFIX_LEN})/;
    my $pre = $1;
    foreach my $taxon (@{%$ra_taxa}) {
        return 0 if ($taxon !~ m/^$pre/);
    }
    return 1;
}

sub get_clades {
    my $tree_line = shift;
    my %clades = ();
    my @stack = ();
    my @clade_content = ();

    my $open_paren_num = 0;
    my @chars = split /|/, $tree_line;
    foreach my $char (@chars) {
        if ($char =~ m/\(/) {
            push @stack, $open_paren_num;
            $open_paren_num++;
        } elsif ($char =~ m/\)/) {
            pop @stack;
        } else {
            foreach my $opn (@stack) {
                $clades{$opn} .= $char;
            }
        }
    }
    foreach my $key (keys %clades) {
        my @taxa = ();
        foreach my $taxon (split /:[0-9\.,]+/, $clades{$key}) {
            push @taxa, $taxon if ($taxon);
            $PREFIXES{$1}++ if ($taxon =~ m/^(.{$PREFIX_LEN})/);
        }
        push @clade_content, \@taxa;
    }
    return \@clade_content;
}

#    while (my $extracted = extract_bracketed($tree_line,'()')) {
#        print "$extracted\n";
#    }

sub get_tree_line {
    my $file = shift;
    my $tree_line = '';
    open IN, $file or die "cannot open $file:$!";
    while (my $line = <IN>) {
        chomp $line;        
        $tree_line .= $line;
    }
    return $tree_line;
}
