# Supplementary material for: The homeodomain complement of the ctenophore Mnemiopsis leidyi suggests that Ctenophora and Porifera diverged prior to the ParaHoxozoa
Source: EvoDevo. 2010 Oct 4;1:9. doi: 10.1186/2041-9139-1-9 (PMC2959044; doi:10.1186/2041-9139-1-9)
Supplement: Additional file 3 — Paralog count and estimated branch lengths of all species in Table 2 plus C. elegans. Includes a table similar to Table 2 and the necessary files to create this table. See 00-README in the zip file for additional information. [file 2041-9139-1-9-S3.ZIP]

Archive with 4 entries (3 files):
- AF04_Ryan_et_al_2010.table_without_ce/
- AF04_Ryan_et_al_2010.table_without_ce/00-README
- AF04_Ryan_et_al_2010.table_without_ce/no_ce.nj.tre
- AF04_Ryan_et_al_2010.table_without_ce/TABLE-S1.xlsx
