# Supplementary material for: The homeodomain complement of the ctenophore Mnemiopsis leidyi suggests that Ctenophora and Porifera diverged prior to the ParaHoxozoa
Source: EvoDevo. 2010 Oct 4;1:9. doi: 10.1186/2041-9139-1-9 (PMC2959044; doi:10.1186/2041-9139-1-9)
Supplement: Additional file 3 — Paralog count and estimated branch lengths of all species in Table 2 plus C. elegans. Includes a table similar to Table 2 and the necessary files to create this table. See 00-README in the zip file for additional information. [file 2041-9139-1-9-S3.ZIP › AF04_Ryan_et_al_2010.table_without_ce/00-README]

TABLE-S1.xlsx - This table is essentially the same as Table 2 (see Table 2 legend for descriptions of columns) however, subcollumns have been added to indicate the effect that the inclusion and exclusion of C. elegans sequences have on the analysis.

no_ce.nj.tre - neighbor-joining tree generated with default parameters in Phylip used in paralog and branch length analysis.  This tree was generated with the alignment included in Additional File 3 except all C. elegans sequences were removed.
