# Supplementary material for: The homeodomain complement of the ctenophore Mnemiopsis leidyi suggests that Ctenophora and Porifera diverged prior to the ParaHoxozoa
Source: EvoDevo. 2010 Oct 4;1:9. doi: 10.1186/2041-9139-1-9 (PMC2959044; doi:10.1186/2041-9139-1-9)
Supplement: Additional file 3 — Paralog count and estimated branch lengths of all species in Table 2 plus C. elegans. Includes a table similar to Table 2 and the necessary files to create this table. See 00-README in the zip file for additional information. [file 2041-9139-1-9-S3.ZIP › AF04_Ryan_et_al_2010.table_without_ce/no_ce.nj.tre]

(((Dmrepo:0.13807,NvREPO:0.15833):0.02813,TaArx1:0.13077):0.04655,
((((((Dmhbn:0.02366,NvHBN:0.03624):0.04117,TaEbx.Arx:0.07098):0.06831,
(((DmRx:0.00412,HsRAX:0.01348):0.01047,HsRAX2:0.05268):0.04169,
NvRX:0.05699):0.10508):0.02123,MlPRD44:0.35663):0.01566,
((((DmOdsH:0.14719,Dmunc4:0.12351):0.07264,HsUNCX:0.11891):0.02022,
NvUNC4:0.11663):0.07070,(HsARX:0.02989,MlPRD61:0.08741):0.01499):0.01439):0.00724,
((((AqArxb:0.07668,MlPRD43:0.16512):0.04933,DmPph13:0.11377):0.02050,
(((AqArxc:0.11708,Dmal:0.08032):0.00486,(DmCG34340:0.03826,
HsDRGX:0.04644):0.07457):0.01062,NvPRD100:0.06892):0.00252):0.01217,
((((((((((((((((((((((((AqBarH:0.31470,(MlANTP21:0.32994,
NvANTP050:0.27736):0.04390):0.08384,(NvANTP033:0.06691,NvANTP056:0.04839):0.21088):0.02320,
(((AqBsh:0.19802,(((Dmbsh:0.00875,HsBSX:0.03105):0.15614,
(((MlANTP19:0.10807,MlANTP68:0.08033):0.01935,MlANTP71:0.14660):0.00962,
MlANTP72:0.11958):0.03265):0.06469,HsNANOG:0.59346):0.03047):0.03707,
((HsBARX1:0.10136,HsBARX2:0.05654):0.15843,NvANTP41:0.37987):0.13848):0.02915,
(((DmBH1:0.02004,DmBH2:0.05126):0.07060,(HsBARHL1:0.01760,
HsBARHL2:0.05470):0.08732):0.09840,DmCG11085:0.26261):0.04867):0.03007):0.02148,
((DmCG34031:0.38748,(NvHLXd:0.38967,(NvHLXe:0.15380,(NvHLXf:0.11473,
NvHLXg:0.11327):0.02085):0.15478):0.09554):0.07666,MlANTP48:0.36551):0.03813):0.02879,
(DmCG13424:0.22435,(NvANTP021:0.14635,NvANTP027:0.15155):0.04425):0.12023):0.02619,
(((AqMsx:0.14135,((DmDr:0.05672,(HsMSX1:0.03021,HsMSX2:0.00829):0.01643):0.02727,
NvMSX:0.01255):0.09029):0.15925,((((DmDll:0.04348,((HsDLX1:0.00825,
HsDLX6:0.02755):0.04494,HsDLX4:0.08101):0.03380):0.02352,
NvDLX:0.14814):0.00560,((HsDLX2:0.01978,HsDLX5:0.05372):0.02543,
HsDLX3:0.04937):0.04366):0.10743,TaDlx:0.17873):0.14680):0.03517,
((((AqProx2:0.25944,(NvANTP004:0.19196,NvANTP024:0.06804):0.21641):0.02709,
(DmC15:0.06189,((HsTLX1:0.02371,HsTLX3:0.04749):0.02728,
HsTLX2:0.07662):0.01886):0.15703):0.04611,((((Dmlbe:0.04265,
Dmlbl:0.04925):0.05591,HsLBX1:0.06754):0.04014,NvLBX:0.19138):0.06336,
HsLBX2:0.16172):0.15569):0.05431,(((((DmHmx:0.05182,((HsHMX2:0.06791,
HsHMX3:0.02449):0.00698,NvHMX:0.02937):0.01853):0.01206,
HsHMX1:0.06516):0.05315,TaNK5.Hmx:0.15808):0.16024,MlANTP37:0.25587):0.04886,
MlANTP23:0.37630):0.06646):0.05900):0.04097):0.01279,((Dmslou:0.02991,
(HsNKX1.1:0.00860,HsNKX1.2:0.00880):0.00569):0.02432,NvSLOU:0.12451):0.27331):0.02363,
((((((((DmCG12361:0.09234,(HsDBX1:0.06555,HsDBX2:0.07355):0.02561):0.06122,
TaDbx.Hlx:0.12555):0.13759,DmH2.0:0.75531):0.06926,((HsHLX:0.11916,
NvHLXc:0.11594):0.05335,NvHLXb:0.15345):0.12153):0.10580,
NvHLXa:0.46156):0.13056,(NvANTP067:0.07988,(NvANTP097:0.02179,
NvANTP115:0.01451):0.05792):0.23073):0.04634,MlANTP66:0.39157):0.02074,
(MlANTP25:0.43587,((MlANTP35:0.17626,MlANTP78:0.11974):0.18940,
MlANTP67:0.35845):0.02768):0.06236):0.04782):0.01157,(((((((AqHex:0.41728,
(DmCG7056:0.25977,((HsHHEX:0.07454,NvHHEX:0.10786):0.09169,
TaHex:0.19386):0.07885):0.13412):0.04949,TaNKLX2:0.84603):0.07620,
MlANTP65:0.43683):0.03871,(((((((NvANTP009:0.01493,(NvANTP023:0.00000,
NvANTP076:0.00000):0.03567):0.04327,NvANTP032:-0.00047):0.02282,
NvANTP071:0.02978):0.01556,NvANTP042:0.05291):0.23837,((NvANTP017:0.15297,
(NvANTP043:0.06654,NvANTP102:-0.01504):0.14358):0.43993,NvANTP096:0.32757):0.04400):0.05596,
NvANTP147:0.29701):0.17835,(NvANTP054:0.27887,NvANTP081:0.25923):0.35410):0.03581):0.01645,
(((AqNK2:0.22122,((Dmbap:0.10350,(HsNKX3.2:0.05048,NvNK3:0.04672):0.04040):0.02853,
HsNKX3.1:0.11204):0.07863):0.09600,(((((Dmscro:0.01938,(HsNKX2.1:0.00000,
HsNKX2.4:0.00000):0.05262):0.05723,((Dmvnd:0.01133,HsNKX2.2:0.04237):0.05350,
HsNKX2.8:0.05365):0.05758):0.03722,((HsNKX2.3:0.03643,HsNKX2.5:0.03887):0.01138,
HsNKX2.6:0.04457):0.03346):0.08129,(NvNK2a:0.14459,(NvNK2b:0.10072,
(NvNK2c:0.07988,NvNK2d:0.05642):0.01118):0.03266):0.07335):0.11631,
NvNK2e:0.43174):0.05035):0.07107,TaNK2c:0.47543):0.06846):0.02129,
(((AqNK5.7b:0.51862,MlANTP51:0.47958):0.07100,(HsVENTX:0.34172,
MlANTP22:0.46528):0.11297):0.03681,MlANTP63:0.56045):0.00716):0.05107,
(DmCG15696:0.38586,((NvMSXLXa:0.25882,NvMSXLXb:0.32048):0.12338,
TaNKLX1:0.47212):0.07314):0.17789):0.01194):0.05998,(((((((((((((((((DmAbdA:0.04840,
DmUbx:0.02390):0.01903,(((DmAntp:0.00804,HsHOXA7:0.00926):0.01732,
HsHOXB7:0.01743):0.01187,((HsHOXA6:0.02541,HsHOXC6:0.05199):0.00491,
HsHOXB6:0.03019):0.01412):0.02015):0.01136,((HsHOXB8:-0.01723,
HsHOXC8:0.03523):0.01807,HsHOXD8:0.01798):0.12782):0.04822,
((Dmftz:0.15300,((HsHOXA5:0.00000,HsHOXB5:0.00000):0.04208,
HsHOXC5:0.08592):0.00880):0.01622,DmScr:0.05515):0.02142):0.05269,
(DmDfd:0.05821,((HsHOXA4:0.00143,HsHOXD4:0.01587):0.01978,
(HsHOXB4:0.01229,HsHOXC4:0.02281):0.00685):0.03077):0.02688):0.10195,
(Nvanthox1:0.12072,Nvax1a:0.13448):0.06180):0.04337,(((HsHOXA3:0.00235,
HsHOXD3:0.01495):0.00343,HsHOXB3:0.01432):0.15609,HsPDX1:0.16693):0.01371):0.01994,
((Dmpb:0.02108,(HsHOXA2:0.00605,HsHOXB2:0.01115):0.01357):0.14943,
((Nvanthox8a:0.00000,Nvax8b:0.00000):0.14612,Nvax7:0.11428):0.08647):0.02918):0.01048,
(((Dmlab:0.10228,(HsHOXA1:0.03942,HsHOXD1:0.11778):0.02342):0.02791,
HsHOXB1:0.08227):0.12174,(Nvanthox6:0.24783,NvANTP060:0.21227):0.04031):0.05240):0.02445,
(NvANTP065:0.23956,NvANTP117:0.44904):0.08589):0.03352,(((DmAbdB:0.25047,
((((HsHOXA10:0.03210,HsHOXD10:0.02630):0.01485,HsHOXC10:0.02120):0.11334,
((HsHOXA9:0.02598,(HsHOXC9:0.01274,HsHOXD9:0.02536):0.01967):0.01694,
HsHOXB9:0.03923):0.04822):0.05920,((HsHOXA11:0.04543,HsHOXC11:0.06087):0.00177,
HsHOXD11:0.01458):0.21969):0.03956):0.08878,((((HsHOXA13:0.03882,
HsHOXC13:0.05248):0.01921,HsHOXD13:0.09529):0.02216,HsHOXB13:0.14497):0.28471,
(HsHOXC12:0.13117,HsHOXD12:0.08303):0.18429):0.02689):0.18173,
((Dmcad:0.12439,(HsCDX1:0.03912,HsCDX2:0.03168):0.01631):0.03984,
HsCDX4:0.08838):0.32020):0.02742):0.04966,(((Dmbtn:0.17827,
NvMOXd:0.14533):0.01949,(NvMOXa:0.02638,(NvMOXb:0.01086,
NvMOXc:0.04474):0.01677):0.02749):0.01333,(HsMEOX1:0.02376,
HsMEOX2:0.02864):0.08208):0.19103):0.04514,(((Dmeve:0.06323,
(HsEVX1:0.00565,HsEVX2:0.01145):0.04747):0.05988,NvEVX:0.09905):0.25522,
((((Dmexex:0.04163,HsMNX1:0.08897):0.09619,TaMnx:0.17891):0.04793,
NvHLXB9:0.20484):0.09062,(Dmro:0.14928,NvRO:0.08832):0.19392):0.02692):0.00525):0.04145,
((Dmunpg:0.04047,(HsGBX1:0.01839,HsGBX2:0.02071):0.03738):0.07985,
NvGBX:0.16022):0.17525):0.00938,((((Dmind:0.08947,(HsGSX1:0.00916,
HsGSX2:0.02724):0.07668):0.05300,(NvGSX:0.08142,TaGsx:0.11288):0.04429):0.09654,
TaHoxlx:0.73781):0.09975,((HsVAX1:0.00000,HsVAX2:0.00000):0.19255,
NvVAX:0.33245):0.06136):0.05268):0.05195,((((DmE5:0.08861,
Dmems:0.07449):0.04361,(HsEMX1:0.03615,HsEMX2:0.03825):0.06087):0.07168,
(NvEMXa:0.08797,NvEMXb:0.15333):0.03792):0.10519,NvANTP010:0.29158):0.05588):0.03986,
((((DmCG18599:0.12441,TaNot:0.12359):0.06101,(NvANTP077:0.19258,
NvEMXLX:0.09402):0.01926):0.06850,NvANTP145:0.18654):0.10275,
NvANTP083:0.33277):0.05633):0.03568):0.01074,((AqNK5.7a:0.33602,
((((DmHGTX:0.04029,((HsNKX6.1:0.01558,NvNK6:0.01992):0.00902,
HsNKX6.2:0.02773):0.01549):0.01844,HsNKX6.3:0.04750):0.10814,
TaNK6:0.24491):0.15124,(DmNK7.1:0.10046,NvNK7:0.07984):0.22146):0.03413):0.08237,
AqNK5.7c:0.57341):0.07252):0.00980,MlANTP47:0.44511):0.05519,
HsNOTO:0.42411):0.05305,((((((((((((((AqIrxa:0.25098,(AqIrxc:0.07186,
AqIrxd:0.12844):0.53652):0.11369,AqIrxe:0.57186):0.11526,
AqIrxb:0.65696):0.45066,((((((Dmara:0.00261,Dmcaup:0.03359):0.01239,
(Dmmirr:0.00953,(((HsIRX1:0.00286,HsIRX3:0.01454):0.06600,
(HsIRX2:0.00000,HsIRX5:0.00000):0.03160):0.04067,HsIRX6:0.00778):0.01390):0.02872):0.02222,
TaIrx:0.07051):0.01014,HsIRX4:0.03459):0.17093,HsMKX:0.54140):0.07936,
NvIRX:0.35839):0.15555):0.10988,((((AqTALE:0.57066,(((Dmachi:0.00826,
Dmvis:0.00974):0.21902,(HsTGIF1:0.08124,(HsTGIF2:0.12360,
(HsTGIF2LX:-0.00988,HsTGIF2LY:0.02788):0.16760):0.05396):0.05433):0.06367,
(NvMEIS:0.36876,NvTGIF:0.43434):0.43258):0.06305):0.03782,
((((Dmhth:0.01525,((HsMEIS1:-0.00050,HsMEIS3:0.01740):0.01026,
HsMEIS2:-0.00171):0.03847):0.00847,MlMeis:0.07488):0.04122,
TaMeis:0.14250):0.04970,((HsPKNOX1:0.00756,HsPKNOX2:0.02624):0.10509,
(MlTALE18:0.18450,TaPknox:0.15400):0.02391):0.07841):0.11867):0.08951,
NvTALE036:0.45651):0.08836,(NvTALE143:0.35495,TaLim1:0.61075):0.04264):0.24584):0.10811,
DmCG11617:0.56868):0.26472,(((((Dmexd:0.02182,TaPBX.PBC:0.09378):0.00470,
((HsPBX1:0.00882,HsPBX3:0.03088):0.01872,HsPBX2:-0.00112):0.01203):0.04646,
HsPBX4:0.03048):0.09185,NvPBX:0.65928):0.13659,MlPbx:0.22478):0.27830):0.08252,
(HsHMBOX1:0.39401,(((HsHNF1A:0.06016,HsHNF1B:0.03044):0.10884,
NvHNF:0.08531):0.00379,TaHnf1:0.28093):0.69005):0.36447):0.16550,
((((((((((AqSix1.2:0.06698,(((Dmso:0.04020,MlSIX41:0.05220):0.00371,
(HsSIX1:0.00212,HsSIX2:0.03488):0.01016):0.00906,NvSIX1.2:0.04247):0.04625):0.02504,
MlSIX27:0.11177):0.10296,(((((DmOptix:0.04238,NvSIX3.6:-0.00648):0.01632,
HsSIX3:0.00218):0.01546,HsSIX6:0.00576):0.00974,TaSix3.6:0.06173):0.16632,
MlSIX36:0.34528):0.06601):0.03244,MlSIX28:0.16100):0.08523,
(((((DmSix4:0.10292,HsSIX5:0.16598):0.02883,HsSIX4:0.12312):0.08012,
(NvSIX4.5a:0.19199,NvSIX4.5b:0.16471):0.10712):0.07155,MlSIX32c:0.43247):0.02339,
NvSINE093:0.32794):0.02624):0.04920,(MlSIX13c:0.47066,TaSix1.2:0.45364):0.03908):0.12673,
((MlSIX13a:0.29576,((MlSIX13b:0.55309,MlSIX13d:0.55961):0.03622,
MlSIX13f:0.37468):0.11306):0.01685,MlSIX13e:0.98847):0.15478):0.14589,
(MlSIX32a:0.00000,MlSIX32b:0.00000):0.83579):0.14285,(MlSIX59a:0.44005,
(((MlSIX59b:0.00000,MlSIX59e:0.00000):0.05190,MlSIX59d:0.04600):0.37788,
MlSIX59c:0.43752):0.28252):0.31837):0.24363,(((((DmLag1:0.66078,
(HsCERS5:0.10072,HsCERS6:0.26268):0.19522):0.20421,((HsCERS2:0.36439,
HsCERS4:0.39841):0.08253,HsCERS3:0.49132):0.15024):0.37595,
((HsHOMEZIII:0.96234,(HsZHX1V:0.61043,HsZHX3V:0.93547):0.34291):0.20259,
(HsZEB1:0.55745,HsZEB2:0.48945):0.79426):0.45972):0.17349,
HsHOPX:0.90508):0.07416,(((HsADNP2:0.77602,HsADNP:0.26278):0.99812,
(HsHOMEZI:0.83825,((HsZHX1I:0.24740,HsZHX3I:0.30880):0.08973,
HsZHX2I:0.30717):0.24118):0.78952):0.19094,((((HsHOMEZII:0.49721,
(HsZHX1IV:0.35593,HsZHX3IV:0.50437):0.03079):0.17330,HsZHX2IV:0.49865):0.26174,
((HsZHX1III:0.39956,HsZHX2III:0.21444):0.19181,HsZHX3III:0.23194):0.57634):0.07809,
((HsZHX1II:0.38533,HsZHX2II:0.52137):0.13950,HsZHX3II:0.38145):0.17626):0.34091):0.09962):0.13781):0.11471):0.05627,
(((((((AqPouA:0.01415,AqPouB:0.17985):0.52653,(((((AqPouI:0.16680,
NvPOU1:0.17600):0.03425,MlPou1:0.14695):0.01918,HsPOU1F1:0.15105):0.11785,
(((Dmnub:0.07011,(Dmpdm2:0.14513,((HsPOU2F1:0.02939,HsPOU2F2:0.09581):0.04561,
HsPOU2F3:0.12889):0.04582):0.00573):0.12206,(HsPOU5F1:0.01361,
HsPOU5F2:0.64969):0.28910):0.03383,((((Dmvvl:-0.00454,((HsPOU3F1:0.03908,
(HsPOU3F2:0.02347,HsPOU3F3:-0.00397):0.00747):0.02340,HsPOU3F4:0.06083):0.05333):0.07141,
TaPou3:0.09592):0.02143,Nvpou3a:0.10161):0.10291,NvPOU3b:0.23059):0.10334):0.04997):0.09008,
(((Dmacj6:0.01168,(HsPOU4F1:-0.06778,(HsPOU4F2:-0.15424,TaPou4:0.28054):0.08908):0.03814):0.03263,
HsPOU4F3:-0.00281):0.06717,NvPOU4:0.07867):0.29309):0.06423):0.06543,
(((Dmpdm3:0.15582,HsPOU6F2:0.09618):0.04344,HsPOU6F1:0.15526):0.23167,
NvPOU084:0.40033):0.10617):0.09892,((AqPouVI:0.53075,HsHDX:0.97215):0.09305,
(MlPOU26a:0.32451,(MlPOU26b:0.01877,MlPOU26c:0.05293):0.81854):0.30619):0.04319):0.14725,
(DmdveII:0.29765,DmdveI:0.56335):0.73382):0.14712,(((Dmonecut:0.05267,
((HsONECUT1:0.05417,HsONECUT2:0.05803):0.07591,HsONECUT3:0.05819):0.06700):1.02166,
((Dmzfh2I:0.13038,HsZFHX4I:0.08432):0.03405,HsZFHX3I:0.05340):0.71542):0.11832,
((((HsSATB1:0.12418,HsSATB2:0.02452):0.92432,MlHD76a:0.66903):0.17318,
MlHD76b:0.49660):0.12465,((HsTSHZ1:0.06362,HsTSHZ3:0.00808):0.06649,
HsTSHZ2:-0.00879):1.28617):0.04939):0.10256):0.07919,(Dmct:0.50171,
((Dmpros:0.25137,(HsPROX1:0.01844,HsPROX2:0.24236):0.07773):1.89359,
(HsCUX1:0.04660,HsCUX2:0.23020):0.29083):0.21654):0.30836):0.00710):0.16463,
AqQ50c:0.45823):0.03705,(((((AqIsl:0.15030,((((Dmtup:0.03968,
NvISL:0.01322):0.01723,(HsISL1:0.00839,HsISL2:0.00861):0.03079):0.08055,
TaLim.Isl:0.20534):0.05268,MlIsl:0.16027):0.06647):0.39551,
(((((AqLim3:0.21333,(DmLim3:0.00713,(HsLHX3:-0.01711,(HsLHX4:-0.09636,
MlLhx3.4:0.32166):0.06106):0.04247):0.09586):0.07117,NvLIM:0.37670):0.06693,
((DmLim1:0.09519,(((HsLHX1:0.00000,HsLHX5:0.00000):0.04620,
NvLIM055:0.07680):0.03507,MlLhx1.5:0.21978):0.01181):0.02435,
TaLim1.5:0.14895):0.12083):0.06048,((DmCG32105:0.06829,(DmCG4328:0.11911,
(HsLMX1A:0.00000,HsLMX1B:0.00000):0.05139):0.04396):0.09961,
MlLmx:0.56997):0.18512):0.07056,((Dmzfh1:0.63351,(Dmzfh2III:0.24757,
((HsZFHX2II:0.15843,HsZFHX4III:0.00777):0.00954,HsZFHX3III:0.00586):0.21265):0.27716):0.00705,
TaLim3.4:0.35912):0.11850):0.01006):0.01693,(HsZFHX2III:0.17211,
(HsZFHX3IV:0.05919,HsZFHX4IV:0.10371):0.04674):0.45399):0.01200,
(((Dmap:0.06653,(HsLHX2:0.00000,HsLHX9:0.00000):0.02367):0.04265,
TaLim2.9:0.17965):0.34196,((DmAwh:0.04749,NvLHX6.8:0.10201):0.22799,
(HsLHX6:0.03514,HsLHX8:0.03286):0.17078):0.07740):0.09736):0.10853,
AqLin11:0.56680):0.08948):0.07515,((HsDPRX:0.51928,(MlHD77a:0.18763,
MlHD77b:0.23807):0.57352):0.19353,HsLEUTX:0.76352):0.02141):0.03960,
((((Dmen:0.05211,Dminv:0.10829):0.11324,(HsEN1:0.03631,HsEN2:0.01529):0.12418):0.27699,
(((MlANTP03a:0.01264,MlANTP03b:0.03936):0.30490,MlANTP03d:0.38470):0.07508,
MlANTP03c:0.68822):0.08746):0.15629,((((((Dmzfh2II:0.25465,
(HsZFHX3II:0.05962,HsZFHX4II:0.03738):0.11325):0.10103,HsZFHX2I:0.30772):0.38408,
NvDMBXd:0.64121):0.16210,(MlHD11a:0.37810,MlHD11b:0.52060):0.12535):0.07882,
(MlHD05:0.72654,(((MlHD07a:0.09649,MlHD07b:0.08561):0.14330,
MlHD07c:0.40470):0.30917,MlHD14:0.61491):0.05061):0.05396):0.02812,
((MlHD01:0.51789,MlHD15:0.53011):0.09651,((MlHD31:0.56451,
MlHD86:1.05519):0.13974,((MlHD60:0.60654,MlHD79:0.50076):0.28143,
MlHD70:0.46887):0.12698):0.00515):0.08520):0.04549):0.05135):0.05077):0.04974,
((AqQ50a:0.51933,(AqQ50b:0.38525,HsDUXBI:0.64415):0.17802):0.04372,
HsNOBOX:0.49158):0.03048):0.05255,(((((HsDUXAI:0.44831,((NvDUXa:0.00000,
NvDUXb:0.00000):0.00000,NvDUXc:0.00000):0.36599):0.10289,
(HsDUXAII:0.34122,HsDUXBII:0.70968):0.06051):0.11463,(HsHESX1:0.36475,
(HsTPRX1:0.27056,HsTPRXL:0.20814):0.39310):0.03486):0.02345,
NvPRD058:0.38586):0.02183,(HsMIXL:0.27799,(NvPRD031:0.39991,
NvPRD052:0.63189):0.04266):0.04700):0.06039):0.02800,NvPRD074:0.38492):0.00330,
(HsESX1:0.24053,(HsRHOXF1:0.41840,(HsRHOXF2B:0.03009,HsRHOXF2:-0.01269):0.60060):0.06239):0.05648):0.04916,
(((DmCG11294:0.09736,(((((Dmoc:0.03092,HsOTX2:0.00348):0.00473,
HsOTX1:0.01272):0.04964,((NvOTXa:0.02166,NvOTXc:0.03234):0.01057,
NvOTXb:0.02273):0.06440):0.03808,HsCRX:0.07221):0.08392,
HsARGFX:0.57916):0.06276):0.04833,(((DmGsc:0.05968,NvGSC:0.05122):0.07852,
((HsGSC2:0.20596,HsGSC:0.14854):0.04179,TaGsc:0.24146):0.02719):0.14192,
(HsDMBX1:0.15269,(((NvDMBXa:0.18701,(NvDMBXe:0.00000,NvDMBXf:0.00000):0.17949):0.02138,
NvDMBXb:0.16732):0.01210,NvDMBXc:0.24235):0.04529):0.06648):0.01632):0.01387,
(((DmPtx1:0.03449,(HsPITX1:0.02796,(HsPITX2:0.00000,HsPITX3:0.00000):0.00614):0.02046):0.02844,
NvPTX:0.11156):0.02138,TaPitx:0.11057):0.20589):0.01012):0.01791,
((((AqQ50d:0.31920,(MlPRD10a:0.10436,MlPRD10b:0.08994):0.09810):0.07932,
((DmCG34367:0.02750,(HsSHOX2:0.00000,HsSHOX:0.00000):0.02590):0.15246,
TaPrd.Pax:0.26259):0.03107):0.02666,((((Dmgsbn:0.08960,Dmgsb:0.14470):0.02077,
Dmprd:0.10113):0.03590,(HsPAX3:0.02098,HsPAX7:0.01292):0.05460):0.02403,
(NvPRD014:0.11375,NvPRD101:0.17375):0.05060):0.07873):0.01726,
((AqRx:0.18093,(HsISX:0.20579,NvPRD146:0.46831):0.05087):0.03047,
(((Dmotp:0.04924,HsOTP:0.02446):0.01245,NvOTP:0.03330):0.02807,
TaOtp:0.11400):0.13223):0.02531):0.00834):0.00451,((DmCG9876:0.09947,
(HsPRRX1:0.02158,HsPRRX2:0.01222):0.05623):0.11709,(((((Dmeyg:0.08301,
Dmtoe:0.03499):0.13399,HsPAX4:0.44751):0.03832,NvPAX4.6:0.13426):0.03912,
TaPax3lik:0.24502):0.02721,((((Dmey:0.01884,Dmtoy:0.03476):0.05657,
HsPAX6:0.02678):0.15864,(NvPRD148:0.14706,TaPaxB:0.18924):0.03197):0.05241,
NvPRD002:0.24641):0.00813):0.02933):0.03890):0.00906,(((DmCG32532:0.17761,
(HsPROP1:0.21542,HsSEBOX:0.54568):0.03444):0.02815,NvPRD037:0.20675):0.05572,
((DmPHDP:0.11693,(HsPHOX2A:0.00000,HsPHOX2B:0.00000):0.05127):0.05161,
MlPRD50:0.22589):0.02962):0.00931):0.01585,((((DmCG33980:0.09299,
DmCG4136:0.10881):0.07405,(HsVSX1:0.04995,HsVSX2:0.04485):0.01852):0.01032,
NvCEH10:0.10404):0.15293,((HsALX1:0.05120,(HsALX3:0.05135,
HsALX4:0.01925):0.01195):0.01245,NvCART1:0.08238):0.05184):0.03115):0.00589,
(MlPRD16:0.22768,TaArx2:0.14852):0.05945):0.00521):0.00645):0.00675,AqArxa:0.12110);
