# Supplementary material for: The homeodomain complement of the ctenophore Mnemiopsis leidyi suggests that Ctenophora and Porifera diverged prior to the ParaHoxozoa
Source: EvoDevo. 2010 Oct 4;1:9. doi: 10.1186/2041-9139-1-9 (PMC2959044; doi:10.1186/2041-9139-1-9)
Supplement: Additional file 3 — Paralog count and estimated branch lengths of all species in Table 2 plus C. elegans. Includes a table similar to Table 2 and the necessary files to create this table. See 00-README in the zip file for additional information. [file 2041-9139-1-9-S3.ZIP › AF04_Ryan_et_al_2010.table_without_ce/TABLE-S1.xlsx]

## Sheet: Sheet1
Species	Number of HDs in this test	Number of Clustered HDs		Number of Clusters		Average Branch Length
		w/Ce	no Ce	w/Ce	no Ce	w/Ce	no Ce
Nematostella vectensis	127	66	67	22	22	1.0099	0.99559
Drosophila melanogaster	102	25	27	12	13	1.05216	1.04156
Trichoplax adhaerens	35	0	0	0	0	1.16163	1.15253
Amphimedon queenslandica	31	7	7	2	2	1.28595	1.28881
Homo sapiens	256	197	195	74	71	1.29297	1.28787
Mnemiopsis leidyi	76	45	45	14	12	1.34445	1.34018
Caenorhabditis elegans	113	34	NA	11	NA	1.48001	NA
AVERAGE	105.714	53.4286	56.8333	19.2857	20	1.23244	1.18442
