# Supplementary material for: The homeodomain complement of the ctenophore Mnemiopsis leidyi suggests that Ctenophora and Porifera diverged prior to the ParaHoxozoa
Source: EvoDevo. 2010 Oct 4;1:9. doi: 10.1186/2041-9139-1-9 (PMC2959044; doi:10.1186/2041-9139-1-9)
Supplement: Additional file 4 — Zip file of trees. Includes the trees with the highest likelihood generated for the supertree and the class trees in Newick format. Trees include support values from MrBayes and maximum likelihood bootstraps. See 00-README in the zip file for additional information. [file 2041-9139-1-9-S4.ZIP › AF02_Ryan_et_al_2010.trees/00-README]

antp.w_bs.tre - best ANTP tree with applied bootstrap values
antp.w_lnl.tre - best ANTP tree with applied log likelihood values
lim.w_bs.tre - best LIM tree with applied bootstrap values
lim.w_lnl.tre - best LIM tree with applied log likelihood values
pou.w_bs.tre - best POU tree with applied bootstrap values
pou.w_lnl.tre - best POU tree with applied log likelihood values
prd.w_bs.tre - best PRD tree with applied bootstrap values
prd.w_lnl.tre - best PRD tree with applied log likelihood values
six.w_bs.tre - best SIX tree with applied bootstrap values
six.w_lnl.tre - best SIX tree with applied log likelihood values
supertree.w_lnl.tre - best SUPERTREE tree with applied log likelihood values
supertree.bs.con - consensus SUPERTREE from ML bootstrap (these values were added manually to the best SUPERTREE).
tale.w_bs.tre - best TALE tree with applied bootstrap values
tale.w_lnl.tre - best TALE tree with applied log likelihood values
