# Supplementary material for: The homeodomain complement of the ctenophore Mnemiopsis leidyi suggests that Ctenophora and Porifera diverged prior to the ParaHoxozoa
Source: EvoDevo. 2010 Oct 4;1:9. doi: 10.1186/2041-9139-1-9 (PMC2959044; doi:10.1186/2041-9139-1-9)
Supplement: Additional file 4 — Zip file of trees. Includes the trees with the highest likelihood generated for the supertree and the class trees in Newick format. Trees include support values from MrBayes and maximum likelihood bootstraps. See 00-README in the zip file for additional information. [file 2041-9139-1-9-S4.ZIP › AF02_Ryan_et_al_2010.trees/antp.w_bs.tre]

((((MlANTP21:0.65594131112576170572,NvANTP050:0.16936831958613995930)42:0.22404676567528417075,(NvANTP033:0.01557304422125322697,NvANTP056:0.07836377427716294253)78:0.20407657815688876046)23:0.19511643579653698000,((((MlANTP19:0.12826432745774996036,((AqBsh:0.34584955599521505221,MlANTP68:0.06946538063850235534)21:0.04082970491782060563,(HsNANOG:1.02941128775493817571,MlANTP72:0.00009156983344755757)19:0.17187751470912338014)9:0.03443632831540229672)4:0.00543699788578733047,(MlANTP71:0.10320905934765134404,(((NvANTP097:0.01427925372598487161,(NvANTP067:0.12498661158728037457,NvANTP115:0.00009156983344755757)52:0.01712650494116951805)97:0.44500658395237424614,(HsBARX1:0.00009156983344755757,(NvANTP41:0.87784580392549671490,HsBARX2:0.05464374706983381180)17:0.09667580445550143231)51:0.34619483335075640351)8:0.06314678920605078238,((NvHLXa:0.73518092870974893760,(NvHLXb:0.12539965273671899171,(((DmH2.0:1.16892869557454570639,(TaDbx.Hlx:0.24589689989007126880,((HsDBX1:0.00786278926509059728,HsDBX2:0.16043152935147445004)69:0.06889093037714306977,DmCG12361:0.06665573517343248433)18:0.01180214581377150851)70:0.31447813835821764039)23:0.09517400779288451296,HsHLX:0.00009156983344755757)22:0.20646070222749032808,NvHLXc:0.05311584048569717442)14:0.10879835395993071867)28:0.18177019410541170319)43:0.44951810807816677817,(HsBSX:0.05044399398690883191,Dmbsh:0.01664480586800672762)84:0.15401941056983875500)0:0.00009156983344755757)0:0.12997989368412013467)0:0.09646631936731316082)1:0.20651177125503084042,((((NvHLXe:0.00507960840823952139,(NvHLXg:0.07077743449110766860,NvHLXf:0.18690483693006607058)70:0.20066981008645884410)66:0.23386271385003834511,NvHLXd:0.53677017912850855108)64:0.38354724248827998245,(DmCG34031:0.21850413804950999386,BfAbox:0.00299147403669595057)87:0.22898155273058576342)17:0.20989515439594177981,((HsBARHL2:0.03531372691179286705,((DmBH2:0.00102470017905456992,DmBH1:0.06446301601462539610)83:0.17433589894520298835,HsBARHL1:0.01336612034883384245)8:0.02432132854653169113)65:0.12873404682143577138,MlANTP48:0.69319628306713587662)8:0.08517805327657222703)1:0.05875873031102517297)0:0.13356140825348664092,((HsNKX1.2:0.00009156983344755757,(HsNKX1.1:0.00009156983344755757,(Dmslou:0.03313377058303691725,NvSLOU:0.15117223550734956716)25:0.00009156983344755757)36:0.01631097449422434439)85:0.39129290244721881553,(((((TaNKLX1:0.73131346556018050897,DmCG15696:0.59020141068186615652)28:0.21934730082355255454,(NvMSXLXb:0.22860129855550970213,BfMsxlx:0.29680545502803756808)31:0.09451107718684892411)19:0.02377429471715640508,NvMSXLXa:0.45180626690180147875)64:0.44971398427982800516,((NvMSX:0.00009156983344755757,(HsMSX2:0.00009156983344755757,(HsMSX1:0.02474914208417558145,DmDr:0.08681128898594019094)45:0.00749664854222080890)55:0.02049703461365048190)78:0.12056065630304525771,AqMsx:0.13376503296518801878)63:0.03968357450878468723)39:0.10308808748024692048,(((((MlANTP67:0.90840434719367868510,MlANTP35:0.09565028760310212430)17:0.13459669403600388327,(MlANTP25:0.92169457526183184992,MlANTP78:0.12857854253542397305)1:0.00009156983344755757)9:0.33506847743523243688,((NvDLX:0.09702990555694707142,((HsDLX5:0.05106171708179378654,(HsDLX2:0.00009156983344755757,HsDLX3:0.09003341491389701967)61:0.01662691717816919268)65:0.04839306849949170236,(DmDll:0.06218431150685471698,((HsDLX4:0.13149946405522186521,HsDLX6:0.00009156983344755757)67:0.03361198695990880170,HsDLX1:0.00009156983344755757)71:0.05095147621652486997)19:0.02434228102535553745)33:0.07198427986677949364)59:0.23045840551434484955,TaDlx:0.14310925080606143323)88:0.33574434583182904968)2:0.11831282478609107811,((MlANTP37:0.35538474671255965154,((MlANTP63:0.92869728321288369521,(((HsHMX1:0.08318036929513900057,DmHmx:0.03096802383499422731)51:0.02206082194574957370,(HsHMX3:0.00009156983344755757,(TaNK5.Hmx:0.24889617848808703870,(HsHMX2:0.04705847955451428893,NvHMX:0.03056906064691124192)25:0.00420408456205942881)30:0.02524976953149742076)22:0.00009156983344755757)59:0.18987860317478100214,(((MlANTP47:0.51603611643675739717,MlANTP51:0.67819184688201450406)31:0.10960390926797368427,AqNK5.7b:1.11444437786793049128)24:0.44697784949077534744,(((AqNK5.7c:0.90764539742716865423,AqNK5.7a:0.31121477354676396754)20:0.31341647650652049162,(MlANTP66:0.67655833969397771721,((TaNK6:0.40180098810760100925,HsNKX6.2:0.00009156983344755757)45:0.00009156983344755757,(DmHGTX:0.05661580748698053639,(HsNKX6.1:0.01776900260952608487,(HsNKX6.3:0.07321703318058166154,NvNK6:0.00009156983344755757)42:0.01800843607202709529)45:0.01788221818275409145)27:0.01759096477838776457)82:0.25213321109963166000)4:0.00406909531898110802)2:0.16769789253053113409,(BfNkx7:0.03152033742276631051,(DmNK7.1:0.13265847276824624390,NvNK7:0.07427800316847990580)63:0.04541734621670483890)81:0.20262985082606019271)0:0.00009156983344755757)0:0.14706849610119482330)0:0.02875292048654785881)0:0.06724104802169918182,(((HsNKX3.2:0.02027978047701224987,((HsNKX3.1:0.15275946021712838441,Dmbap:0.10800906871314132351)12:0.03336295000858038179,NvNK3:0.06751542545112189375)5:0.00009156983344755757)38:0.10883770869817720184,(AqNK2:0.22181258523373270641,(PdNK4:0.01131635844700711220,((((HsNKX2.4:0.00009156983344755757,HsNKX2.1:0.00009156983344755757)100:0.03254465003070258072,(((TaNK2b:0.22630181366557819422,((Dmvnd:0.00180398433103118078,(HsNKX2.8:0.10787077916904265484,HsNKX2.2:0.00009156983344755757)30:0.05099407355382681861)47:0.05776198034024643962,(NvNK2e:0.80476718923280765594,(NvNK2d:0.00009156983344755757,((TaNK2c:1.12006614775102564252,NvNK2a:0.08362456220757175096)20:0.12503949403892411496,(NvNK2b:0.09277373779009444321,NvNK2c:0.07959632099247958281)49:0.03362941773972432519)22:0.03647523268578901912)22:0.00009156983344755757)22:0.13046809700915895647)4:0.00009156983344755757)16:0.10797545685007242655,TaNK2a:0.25108755588678216553)2:0.00009156983344755757,Dmscro:0.00009156983344755757)1:0.03161005056202601665)31:0.11402246915854823139,(HsNKX2.6:0.05239426302428097648,HsNKX2.3:0.01821552035868249236)38:0.03097489894113232903)10:0.01616537833936771903,HsNKX2.5:0.03327339123999817350)14:0.02227797378433475986)25:0.12458168799359128909)37:0.20295969131189400825)27:0.22258907751202861025,(((AqProx2:0.32087998930419497912,(NvANTP004:0.00009156983344755757,NvANTP024:0.20415309815953938677)85:0.22873530179356205139)5:0.04731549707262179549,((NvANTP147:0.28008560100830787176,((NvANTP081:0.40031028947003743923,NvANTP054:0.26142827501234111587)94:1.09198994456560427579,(((NvANTP017:0.10794492409737552197,(NvANTP043:0.05151344443246809457,NvANTP102:0.00009156983344755757)95:0.20645732894336296659)100:0.93321851430881563871,NvANTP096:0.44201680508551166593)20:0.15425404012625601458,((NvANTP009:0.04794750659884759042,(NvANTP023:0.00009156983344755757,NvANTP076:0.00009156983344755757)94:0.00009156983344755757)83:0.04117272774235205407,((NvANTP042:0.06782586613874391768,NvANTP071:0.04939693274625152342)19:0.00009156983344755757,NvANTP032:0.00009156983344755757)44:0.01001430341324526137)67:0.18620011866618194074)22:0.13759322291251868675)7:0.09771429455807315034)8:0.42268188995350752801,(MlANTP65:0.70873447817468171461,((HsTLX3:0.01305071466875556453,(HsTLX1:0.03610580698940367428,DmC15:0.09777185650224058666)50:0.02948424723605758135)51:0.08889116972949800966,HsTLX2:0.03609943364983028008)73:0.16307349179815960882)11:0.11890760060347750626)2:0.06816152806748811133)1:0.06622525473233220605,(((HsVENTX:0.61114931472935885015,MlANTP22:0.59964962209544547811)25:0.40320611177116966184,(TaNKLX2:1.63728596882939880786,(AqHex:0.58466189367826792989,(NvHHEX:0.10748788885505422552,(HsHHEX:0.00009156983344755757,(TaHex:0.16018286626058206301,DmCG7056:0.48282706993897095415)85:0.25345072289716891190)54:0.09299544520714765616)86:0.33300026356485146195)50:0.11815252869316514306)4:0.11442004393581731159)0:0.05406934900216367468,(HsLBX2:0.28542293293091164363,(NvLBX:0.34958358857273447162,(Dmlbl:0.06036112294582287457,(Dmlbe:0.02406303071191745815,HsLBX1:0.15531877676479494133)29:0.01453385271959153034)35:0.00009156983344755757)42:0.09581610092095811659)83:0.35917289364393617523)0:0.20292478355776011334)0:0.04898259432922325018)0:0.02370403507070783025)0:0.03123183609116759671)0:0.08130152903462138647,MlANTP23:0.49430903880595977729)0:0.01522025803107075748)0:0.08623884369275647277,(((((HsEN2:0.00009156983344755757,HsEN1:0.04654593860696549373)88:0.00009156983344755757,(Dminv:0.14154086904188453722,Dmen:0.01146229826116794588)82:0.30070646966768910247)84:0.68676690837379283927,((NvANTP021:0.22006956997348844918,NvANTP027:0.04953832895791030616)34:0.00468757982345088635,(DmCG13424:0.26183466101419167193,(BfNedxb:0.00009156983344755757,BfNedxa:0.01759982064134088878)73:0.06155258917188325546)57:0.10792674087600136190)40:0.08521955566009968563)12:0.20505774857358646801,(((NvRO:0.02744342601958271732,(Dmro:0.10775885241064472875,(NvPRD052:2.06153819183730346865,BfRo:0.00009156983344755757)7:0.12751691340913462458)2:0.10212180903494512407)5:0.33571406933079689372,(((NvVAX:0.49961836712739465804,(((((HsNOTO:0.63395853211701591601,NvANTP083:0.37384383883096306000)33:0.26628895748198722071,NvANTP077:0.15970340590415332827)11:0.13592170728872271512,(NvEMXLX:0.00391794587676366855,(DmCG18599:0.10245282842498273923,TaNot:0.18726928202372192245)56:0.19590166526842853201)13:0.02808848806115918709)20:0.09982166260972460958,NvANTP145:0.37235798786539847649)39:0.23062470706637960838,(((NvEMXa:0.05534756983854216550,NvEMXb:0.20914374406000046935)81:0.06319653106056806469,((HsEMX1:0.04316714951372787462,HsEMX2:0.02767961432085275925)29:0.03313287522780205413,(NvANTP010:0.57389889533204008210,(Dmems:0.05747782760172961969,DmE5:0.08695183541848090780)61:0.04696998694162949489)10:0.06182757998662580246)9:0.08924715638029878662)20:0.15484469902543299136,(HsVAX1:0.00009156983344755757,HsVAX2:0.00009156983344755757)100:0.37289290672880925914)6:0.03814318770281643900)3:0.08278455440084392380)19:0.08440308565209650449,TaHoxlx:1.73370138829010156378)7:0.15662077414685568466,(((MlANTP03c:1.12570425050810984935,MlANTP03d:0.36551749647004438959)53:0.27350792671250201415,(MlANTP03a:0.00737362635973306223,MlANTP03b:0.04061675830389244873)80:0.27990085538812431443)52:1.06895638631341149960,(NvEVX:0.05812481268295490583,(Dmeve:0.09654724981351686663,(HsEVX2:0.00009156983344755757,HsEVX1:0.01735361346447622521)82:0.01848099983793661041)86:0.14327704293698484417)82:0.08431517853295825149)3:0.22420573789077341553)0:0.12970276524123314221)0:0.08923626206889370693,(((NvMOXa:0.00009156983344755757,((Dmbtn:0.22858717546652168595,(HsMEOX2:0.02850031581745038692,HsMEOX1:0.02620298873592827316)90:0.05291635952160743395)36:0.11545629374191684891,(NvMOXb:0.02940382426144559982,(NvMOXd:0.19208847359611860850,NvMOXc:0.00009156983344755757)23:0.03248633006408749302)18:0.02300695778734880917)13:0.01900054892917036123)74:0.40615040154478643242,((((Nvax7:0.21581774158855079881,(Nvax8b:0.00009156983344755757,Nvanthox8a:0.00009156983344755757)100:0.03816355407803016797)85:0.16382519550297203192,((((HsPDX1:0.07099496417842553198,PsXlox:0.00009156983344755757)53:0.14787502264425120280,(SmHox3b:0.11018322617461834279,(HsHOXD3:0.01583225807890046091,(HsHOXA3:0.00009156983344755757,HsHOXB3:0.01582982620103797269)62:0.00009156983344755757)67:0.11393690655857159622)39:0.04738292924414057999)9:0.08773734424891124761,((Nvanthox1:0.13633291439321651439,Nvax1a:0.14499412369148928503)57:0.10755543043659740454,((TaGsx:0.04764627729146801716,(NvGSX:0.10798265548045744844,(Dmind:0.11204917027868803447,(HsGSX2:0.01585503086333707803,HsGSX1:0.01456150661428746301)96:0.04264668645129791880)83:0.15403582808292332063)39:0.00009156983344755757)67:0.20757250567148752274,(HsHOXA4:0.00009156983344755757,(((((HsHOXA7:0.00009156983344755757,(DmAntp:0.00009156983344755757,(HsHOXB7:0.03591972898709121231,(((DmAbdA:0.02538288660173396508,DmUbx:0.04557362937873468689)85:0.05842369108750924966,(HsHOXB6:0.03637170949733013053,HsHOXA6:0.01826653780877156297)25:0.01840833290402952779)6:0.00009156983344755757,((((((HsHOXD11:0.00009156983344755757,(HsHOXA11:0.03473936159141659957,HsHOXC11:0.05227196867660781343)34:0.01505260127591358070)57:0.00009156983344755757,((HsHOXD12:0.01645665400565892583,HsHOXC12:0.20991412370742951188)86:0.29994716620502848148,(HsHOXD13:0.00009156983344755757,(HsHOXA13:0.00009156983344755757,(HsHOXC13:0.07211423679296569134,HsHOXB13:0.19534705167294136308)30:0.01296996395476806077)59:0.16519334993529058431)92:0.46839209545925547529)60:0.37784269343271864594)36:0.33554431292793618358,(HsHOXC10:0.00009156983344755757,(HsHOXD10:0.01727786825423457268,HsHOXA10:0.03435613883994121515)58:0.03461170000241117761)87:0.09687898852064961985)21:0.05375408229557270684,(HsHOXC9:0.00009156983344755757,((DmAbdB:0.43165253640212458697,HsHOXD9:0.00009156983344755757)23:0.02319355858028836204,(HsHOXB9:0.05083606373848301857,HsHOXA9:0.03569540228399303156)32:0.01412475810622884978)8:0.01038063546323655419)27:0.07026580702313353632)60:0.41249937164548278190,(HsHOXD8:0.02195106752999275920,(HsHOXC8:0.01858842913386222692,HsHOXB8:0.00009156983344755757)82:0.01561796159025883104)90:0.03143436524739559590)22:0.11404054129253167471,HsHOXC6:0.05955203294350464027)7:0.01344554738806512037)12:0.01760933892604175585)3:0.00009156983344755757)7:0.01770636445879751955)8:0.06991807177218115066,DmScr:0.02181542736390101878)12:0.06565330851990891503,((((Dmcad:0.12052197283063613431,(HsCDX2:0.02195809380401477981,(HsCDX4:0.13141640941289672861,HsCDX1:0.02449217498233646415)41:0.02311074675553409855)29:0.02791608825640739741)96:0.49278628974177746125,NvANTP065:0.26521181749967037700)25:0.32034493950777837012,Dmftz:0.08532041096197333363)3:0.09683496199833251106,(HsHOXC5:0.09202594694036951573,(HsHOXB5:0.00009156983344755757,HsHOXA5:0.00009156983344755757)100:0.02641588758503990789)13:0.02947087459918601438)0:0.00009156983344755757)1:0.07648449734958515100,(DmDfd:0.09379862975952336923,(HsHOXB4:0.03361145938571676733,HsHOXC4:0.00009156983344755757)46:0.01616287912902659649)26:0.01718051134170548236)1:0.00009156983344755757,HsHOXD4:0.00009156983344755757)2:0.01656957856201820775)3:0.17071081921297434625)1:0.02653059964371001778)0:0.03578065272371704075)3:0.05838202948112822949,NvANTP060:0.32142529766114963374)1:0.03776441797346466456)4:0.10897977028205892147,((HsHOXB2:0.01681457334642794468,HsHOXA2:0.00009156983344755757)67:0.02826482502989056608,Dmpb:0.02402260819119416205)80:0.12726265368338296469)8:0.10378068796129830131,((((HsHOXA1:0.00009156983344755757,HsHOXB1:0.12346866769435661804)51:0.02909897416602906864,(HsHOXD1:0.10622194632093387434,Dmlab:0.13473990981935424216)19:0.02447783865387622923)90:0.28399427716306147040,NvANTP117:0.70371574663304425901)12:0.07076257502255370313,Nvanthox6:0.36049145951257310916)2:0.00799791764569958083)4:0.10612035489002188959)7:0.08880061541642385314,((Dmexex:0.05426691191942454445,(HsMNX1:0.03029186862015291817,NvHLXB9:0.27976349888030388469)36:0.04393935371738438844)36:0.11593705481161802051,TaMnx:0.23826658058132929585)32:0.11513803960260549086)2:0.02233940632520431055)0:0.06176246923337055245)0:0.07873334253677277683,(NvGBX:0.17680889988415340874,((HsGBX2:0.01770127528995769570,HsGBX1:0.01379173216030333757)77:0.06920766666476685369,Dmunpg:0.00009156983344755757)55:0.07606521015302483701)75:0.22161332506900130457)0:0.12159903221191116496)0:0.02829773092294430095)0:0.07551838451342299252)0:0.04346601982363626493)3:0.05454150748597396542)10:0.11291345757698573182,(AqBarH:0.79710605018539326672,BfBari:0.00009156983344755757)8:0.15499098619986867442,DmCG11085:0.19476182269719063966);
