# Supplementary material for: The homeodomain complement of the ctenophore Mnemiopsis leidyi suggests that Ctenophora and Porifera diverged prior to the ParaHoxozoa
Source: EvoDevo. 2010 Oct 4;1:9. doi: 10.1186/2041-9139-1-9 (PMC2959044; doi:10.1186/2041-9139-1-9)
Supplement: Additional file 4 — Zip file of trees. Includes the trees with the highest likelihood generated for the supertree and the class trees in Newick format. Trees include support values from MrBayes and maximum likelihood bootstraps. See 00-README in the zip file for additional information. [file 2041-9139-1-9-S4.ZIP › AF02_Ryan_et_al_2010.trees/prd.w_lnl.tre]

((((HsPITX1:0.04047575503237892114,(HsPITX2:0.00009156983344755757,HsPITX3:0.00009156983344755757)34:0.00009156983344755757)78:0.04408531073817027052,DmPtx1:0.02117557945275099288)63:0.03041641191953782866,NvPTX:0.21607436750081032706)54:0.05897620034541253137,(AqArxc:0.12428167817224902714,((((DmOdsH:0.35154204704231567513,Dmunc4:0.03908757531647066158)100:0.12358666036056578652,HsUNCX:0.18694776998652079536)87:0.06040141914934928080,NvUNC4:0.18057028271896807814)92:0.15611352819919951940,((Dmotp:0.02533570409643695967,((HsOTP:0.04936547787248137670,NvOTP:0.07419719396106035092)21:0.02216625696383995800,TaOtp:0.17798620583291391295)13:0.00009156983344755757)96:0.31087657768065074526,((AqArxb:0.15855819211177432648,MlPRD43:0.18465806310588828154)45:0.09568620471168480524,((((((NvCART1:0.12879042439241508711,(HsALX4:0.00009156983344755757,(HsALX3:0.09175016274476170686,(HsALX1:0.08302295409645214785,(HsESX1:0.72789732006336071990,(HsVSX1:0.12358475400283625012,(((DmCG33980:0.07305306468361028038,DmCG4136:0.20007594712327211872)100:0.09435675978428711974,NvCEH10:0.19912613197172512880)86:0.06217774865382821869,HsVSX2:0.00009156983344755757)36:0.00009156983344755757)99:0.20587582842043561371)48:0.07686671034007343251)17:0.03312266389725244259)10:0.00009156983344755757)24:0.06048643378812688237)45:0.08667969231168105859,(((HsDRGX:0.03732074596451095266,DmIP09201:0.07672879523228824661)98:0.08735128465788011276,((DmPHDP:0.25190867389504295604,(HsPHOX2B:0.00009156983344755757,HsPHOX2A:0.00009156983344755757)72:0.00009156983344755757)88:0.14045444800963313714,MlPRD50:0.39151629593332465396)52:0.08880072568403990507)14:0.06267755420806996047,(((((MlPRD10b:0.06092535362206683708,MlPRD10a:0.23952954157665010126)100:0.29503053194199047038,(AqQ50d:0.42596889178106467355,(AqQ50b:1.04860410111618596041,HsNOBOX:0.90965858304381319588)99:0.47703749724067190385)38:0.20817197110255047932)58:0.18772566426574993637,((TaPrd.Pax:0.55749468664300916299,(DmIP17602:0.05079635627433343875,(HsSHOX2:0.00009156983344755757,HsSHOX:0.00009156983344755757)73:0.01761026002667795756)100:0.19988616057175115359)34:0.05440749199202900982,NvPRD146:1.08654627725775876357)8:0.00009156983344755757)8:0.12726705632710846872,(((HsPAX7:0.02109409065762512733,HsPAX3:0.02429119046527719941)85:0.04295591554608492457,(Dmprd:0.13305616686298499252,((Dmgsb:0.24054300419187907289,Dmgsbn:0.10635700397025882324)90:0.10526865527645894172,(NvPRD014:0.10004841328877936424,(HsRHOXF1:1.15188522754820343863,NvPRD101:0.24011958642447389645)87:0.12643513463305106059)96:0.21040301576450937127)28:0.00009156983344755757)93:0.09228663265115945313)96:0.23533515446567720986,((TaPaxB:0.35088977106550339746,NvPRD148:0.18747681697981324889)84:0.15135831068529462251,((HsPAX4:1.06314012883250885722,((Dmtoy:0.05534929372567265471,Dmey:0.02248389291135991994)86:0.13855463915995311353,HsPAX6:0.00009156983344755757)92:0.10668964952144932568)28:0.30112557948468376967,(NvPAX4.6:0.17084239910526405337,(TaPax3lik:0.59232739937309164535,(Dmeyg:0.06782716998395096897,Dmtoe:0.07451300412464191558)100:0.25770495296899742499)7:0.00009156983344755757)11:0.14838730298093874560)20:0.12687721192140810622)18:0.04851487658790328700)24:0.03433655736001384878)0:0.04940915234474764495,((((AqRx:0.31250206332930446917,((HsMIXL:0.31809232278566279550,((NvPRD058:0.54751868294718086805,((NvDUXa:0.00009156983344755757,(NvDUXc:0.00009156983344755757,NvDUXb:0.00009156983344755757)31:0.00009156983344755757)100:0.69263726470922959422,((HsDUXBII:2.00899174809461955604,HsDUXAII:0.23505913592630969799)15:0.34749091799249354207,HsDUXAI:0.89706301470590843472)33:0.45799169992470312174)15:0.26564847688670656378)21:0.27202386105661402471,AqQ50c:1.64533827763986262305)5:0.27072903666389563915)5:0.20726500866035982296,NvPRD031:1.37516225525761237591)11:0.31427361014433846664)0:0.13835627914911516334,HsISX:0.44252463208618214585)0:0.00009156983344755757,((((NvGSC:0.09727611893457666081,DmGsc:0.07110874245115667014)62:0.10594895853398104968,(TaGsc:0.35896858346817800411,(HsGSC2:0.41897198805418223166,((HsHOPX:3.37696004101238012041,(HsTPRX1:0.50589920888714401404,HsTPRXL:0.21364294143234996426)100:0.84762437636844467637)72:0.39921070119419971300,HsGSC:0.04977872049604396137)55:0.12248191797642031531)70:0.20191769257137170968)74:0.11274683043248351355)79:0.37491225118019072537,((HsCRX:0.06380401263435332704,((NvOTXb:0.01862652087635685572,(NvOTXa:0.05846750352678957430,NvOTXc:0.02663877028864973170)79:0.03434123619949645129)99:0.16508982886568948634,(HsOTX1:0.00009156983344755757,(HsOTX2:0.00009156983344755757,Dmoc:0.04521780238062992480)80:0.02133829790071788829)55:0.01888635235817394745)97:0.07540689453519915098)96:0.22790292219563629272,(HsLEUTX:1.80557200059244959967,(HsDPRX:1.70345210373839384133,HsARGFX:0.60144723255781351590)54:0.09989986464712279080)39:0.25336433040016292928)29:0.14827846176416797919)14:0.06652522461355020456,(HsDMBX1:0.07153164380248074050,(((NvDMBXc:0.49749844636643003604,(NvDMBXd:2.32175782490128268520,(NvDMBXf:0.00009156983344755757,NvDMBXe:0.00009156983344755757)96:0.00009156983344755757)6:0.09879946120214257166)18:0.08551149168151042645,(NvDMBXa:0.37389405489663668503,Hvmanacle:0.32359162152763920606)39:0.01238926774637930280)32:0.09294283589826292380,NvDMBXb:0.21881938823095720137)45:0.19879989009948859091)45:0.23660072085783936946)42:0.09548350900442374722)0:0.07124709573411822094,((((HsRHOXF2:0.00009156983344755757,HsRHOXF2B:0.02301553879539863443)100:1.21967024366378828937,((HsPRRX2:0.00009156983344755757,HsPRRX1:0.04100917419598603536)64:0.00085355657887668129,DmCG9876:0.19046484369916338864)99:0.21389249434872409372)34:0.08271925132762952826,NvPRD002:0.30865192996433515882)4:0.00009156983344755757,DmCG11294:0.20590068232470129517)1:0.02309653997295147212)0:0.02826967708024030398)0:0.02412239899906544124)0:0.09988663826532416523)0:0.03238222432590068950,((NvPRD074:0.83301575254376791779,MlPRD16:0.46176359286031753992)2:0.00009156983344755757,(((Dmhbn:0.00009156983344755757,NvHBN:0.07834763028117258665)57:0.02544042294995222525,TaEbx.Arx:0.11864331449792880901)99:0.19309199316227293464,((HsSEBOX:1.49337173929462840860,(NvRX:0.11030960918140571281,(DmRx:0.00009156983344755757,(HsRAX2:0.09373648294067460363,HsRAX:0.01874690385444145735)45:0.00950812956573617203)63:0.03498672063878288663)94:0.09100225343761346453)8:0.19314637430709477584,MlPRD61:0.07137475770407746001)2:0.01858849810683512252)5:0.02828520229699844207)0:0.00009156983344755757)0:0.02242447430879675879,HsARX:0.00009156983344755757)0:0.00009156983344755757,(MlPRD44:0.66484727882624083950,(TaArx1:0.21549371632874841920,(NvREPO:0.22694884153941957683,((HsDUXBI:2.26421182577840429673,AqQ50a:0.63217300552785948842)95:0.95691998826654378618,Dmrepo:0.05484633246263785622)0:0.18553001466176735623)0:0.02427800400638023201)0:0.19391195440548217310)0:0.00009156983344755757)0:0.04242689383392897473,((TaArx2:0.34101056760855741334,NvPRD100:0.07788605503242441996)18:0.01545511270188676747,((((DmCG32532:0.24005536360641466231,HsPROP1:0.40516834808839408133)9:0.28820898392693183876,NvPRD037:0.18570544676255118510)12:0.30267132236228472264,Dmal:0.08509455765658090198)2:0.00009156983344755757,(AqArxa:0.24131793777734297790,DmPph13:0.15238018651123014235)18:0.03595065188564457170)1:0.07508765801045941268)0:0.00009156983344755757)0:0.02645362070088503118)0:0.04446581489229163575)5:0.00009156983344755757)12:0.04123270892605511440)100:0.40913826512392048596,TaPitx:0.09676715511502424760);
