# Supplementary material for: The homeodomain complement of the ctenophore Mnemiopsis leidyi suggests that Ctenophora and Porifera diverged prior to the ParaHoxozoa
Source: EvoDevo. 2010 Oct 4;1:9. doi: 10.1186/2041-9139-1-9 (PMC2959044; doi:10.1186/2041-9139-1-9)
Supplement: Additional file 4 — Zip file of trees. Includes the trees with the highest likelihood generated for the supertree and the class trees in Newick format. Trees include support values from MrBayes and maximum likelihood bootstraps. See 00-README in the zip file for additional information. [file 2041-9139-1-9-S4.ZIP › AF02_Ryan_et_al_2010.trees/six.w_bs.tre]

((MlSIX13c:0.63910667399999998572,(TaSix1.2:0.52096133759999996293,(NvSINE093:0.33178322749999999974,((MlSIX59a:0.76549414149999994716,(MlSIX59c:0.78808274869999994650,(MlSIX59d:0.11434322239999999971,(MlSIX59b:0.00000095280000000000,MlSIX59e:0.00000044280000000000)37:0.00000044280000000000)94:0.62964790569999995462)50:0.39429390889999998970)97:1.89132490839999989340,((AqSix1.2:0.16426162929999998941,(HsSIX1:0.01965955880000000086,(HsSIX2:0.01914458640000000003,(NvSIX1.2:0.08094078899999999910,(MlSIX41:0.06056004169999999742,(Dmso:0.03832726090000000002,((MlSIX27:0.04472080779999999811,((DmSix4:0.12355302140000000433,(HsSIX5:0.26263602879999997652,HsSIX4:0.13821751909999999142)63:0.08119732570000000316)20:0.00267896169999999991,(NvSIX4.5a:0.03216242340000000088,NvSIX4.5b:0.45396355379999997481)59:0.27080011689999999858)27:0.36705194009999997373)8:0.07509175529999999321,(MlSIX32c:0.24903411850000001238,(MlSIX32a:0.00000000010000000000,MlSIX32b:0.00000000010000000000)100:2.00642257679999991282)16:0.45879658859999999931)9:0.10679706320000000030)3:0.00000282880000000000)5:0.01946081170000000041)0:0.00000216220000000000)0:0.00000103340000000000)1:0.00627922449999999965)1:0.01259713240000000060,((MlSIX36:0.50073345469999996915,MlSIX28:0.30543486910000000600)24:0.09163770400000000038,((NvSIX3.6:0.00000188650000000000,DmOptix:0.04074668260000000042)75:0.01958861660000000074,(HsSIX3:0.00000072310000000000,(HsSIX6:0.00000098010000000000,TaSix3.6:0.08938930659999999584)40:0.01968675350000000102)15:0.00000388540000000000)90:0.29212670460000000894)22:0.18370628929999999190)2:0.10547397710000000481)6:0.01127021849999999999)15:0.28983744750000001167)16:0.24295636800000000588)29:0.29880128870000000063,((MlSIX13d:0.88881890809999997138,(MlSIX13e:1.85039445489999998529,MlSIX13b:0.83060871570000005537)17:0.02076002700000000034)24:0.38707481500000001651,MlSIX13f:0.24726168989999999792)12:0.12495459979999999633,MlSIX13a:0.51972242420000003271);
