# Supplementary material for: The homeodomain complement of the ctenophore Mnemiopsis leidyi suggests that Ctenophora and Porifera diverged prior to the ParaHoxozoa
Source: EvoDevo. 2010 Oct 4;1:9. doi: 10.1186/2041-9139-1-9 (PMC2959044; doi:10.1186/2041-9139-1-9)
Supplement: Additional file 4 — Zip file of trees. Includes the trees with the highest likelihood generated for the supertree and the class trees in Newick format. Trees include support values from MrBayes and maximum likelihood bootstraps. See 00-README in the zip file for additional information. [file 2041-9139-1-9-S4.ZIP › AF02_Ryan_et_al_2010.trees/supertree.bs.con]

Consensus tree program, version 3.68

Species in order: 

  1. HsPKNOX2
  2. HsPKNOX1
  3. MlTALE18
  4. MlMeis
  5. Dmhth
  6. HsMEIS2
  7. HsMEIS1
  8. HsMEIS3
  9. HsTGIF2LX
  10. HsTGIF2LY

  11. Dmachi
  12. Dmvis
  13. HsTGIF2
  14. HsTGIF1
  15. MlSIX13f
  16. MlSIX13e
  17. MlSIX13a
  18. MlSIX13d
  19. MlSIX13b
  20. MlSIX13c

  21. MlSIX28
  22. MlSIX36
  23. MlSIX27
  24. DmSix4
  25. HsSIX5
  26. HsSIX4
  27. MlSIX59a
  28. MlSIX59e
  29. MlSIX59b
  30. MlSIX59d

  31. MlSIX59c
  32. MlSIX32b
  33. MlSIX32a
  34. MlSIX32c
  35. HsSIX1
  36. Dmso
  37. HsSIX2
  38. MlSIX41
  39. HsSIX3
  40. HsSIX6

  41. DmOptix
  42. MlANTP03c
  43. MlLmx
  44. DmCG32105
  45. DmCG4328
  46. HsLMX1B
  47. HsLMX1A
  48. MlLhx3.4
  49. DmLim3
  50. HsLHX4

  51. HsLHX3
  52. HsLHX5
  53. HsLHX1
  54. DmLim1
  55. MlLhx1.5
  56. HsDUXAII
  57. HsDUXBII
  58. Dmzfh1
  59. HsZFHX4III
  60. HsZFHX3III

  61. Dmzfh2III
  62. HsZFHX2II
  63. DmAwh
  64. HsLHX9
  65. HsLHX2
  66. Dmap
  67. HsLHX8
  68. HsLHX6
  69. HsHOPX
  70. HsZFHX3IV

  71. HsZFHX4IV
  72. HsZFHX2III
  73. HsSEBOX
  74. MlHD86
  75. HsZHX1I
  76. HsHOMEZI
  77. HsZHX3I
  78. HsZHX2I
  79. HsZHX1V
  80. HsZHX3V

  81. MlHD76a
  82. MlHD76b
  83. MlHD31
  84. MlHD70
  85. HsPROP1
  86. MlHD05
  87. MlHD15
  88. HsTSHZ3
  89. HsTSHZ2
  90. HsTSHZ1

  91. Dmpros
  92. HsPROX2
  93. HsPROX1
  94. MlHD11a
  95. MlHD11b
  96. DmCG32532
  97. Dmprd
  98. HsMIXL
  99. Dmgsb
  100. HsRHOXF2

  101. HsRHOXF2B
  102. HsRHOXF1
  103. Dmgsbn
  104. HsPAX3
  105. HsPAX7
  106. MlPRD50
  107. HsPRRX1
  108. HsPRRX2
  109. DmCG9876
  110. DmPHDP

  111. HsPHOX2B
  112. HsPHOX2A
  113. MlPRD43
  114. DmPph13
  115. Dmal
  116. HsARX
  117. Dmrepo
  118. HsVSX2
  119. HsVSX1
  120. DmCG33980

  121. DmCG4136
  122. MlPRD44
  123. DmRx
  124. HsRAX
  125. HsRAX2
  126. MlPRD61
  127. HsESX1
  128. Dmhbn
  129. HsUNCX
  130. Dmunc4

  131. DmOdsH
  132. HsDMBX1
  133. DmPtx1
  134. HsPITX3
  135. HsPITX1
  136. HsPITX2
  137. HsALX4
  138. NvCART1
  139. HsALX1
  140. HsALX3

  141. MlPRD16
  142. MlHD01
  143. HsOTP
  144. Dmotp
  145. HsCERS3
  146. HsCERS2
  147. HsCERS4
  148. DmLag1
  149. HsCERS6
  150. HsCERS5

  151. MlPRD10b
  152. MlPRD10a
  153. DmGsc
  154. HsTPRX1
  155. HsTPRXL
  156. HsGSC2
  157. HsGSC
  158. HsPAX6
  159. Dmtoy
  160. Dmey

  161. HsDRGX
  162. DmIP09201
  163. HsLEUTX
  164. DmCG15696
  165. BfMsxlx
  166. MlANTP66
  167. DmHGTX
  168. HsNKX6.2
  169. HsNKX6.1
  170. HsNKX6.3

  171. HsVENTX
  172. HsMEOX2
  173. Dmbtn
  174. HsMEOX1
  175. HsEVX1
  176. HsEVX2
  177. Dmeve
  178. HsMNX1
  179. Dmexex
  180. Dmpb

  181. HsPDX1
  182. PsXlox
  183. Dmftz
  184. DmScr
  185. HsHOXA7
  186. HsHOXB7
  187. HsHOXB6
  188. DmAbdB
  189. HsHOXC10
  190. HsHOXA10

  191. HsHOXD10
  192. HsHOXA11
  193. HsHOXD11
  194. HsHOXC12
  195. HsHOXD12
  196. HsHOXD13
  197. HsHOMEZIII
  198. HsZEB1
  199. HsZEB2
  200. HsHOXB13

  201. HsHOXC13
  202. HsHOXA13
  203. HsHOXC11
  204. HsHOXC9
  205. HsHOXD9
  206. HsHOXB9
  207. HsHOXA9
  208. HsHOXD8
  209. HsHOXC8
  210. HsHOXB8

  211. DmUbx
  212. DmAbdA
  213. HsHOXC6
  214. HsHOXA6
  215. DmAntp
  216. HsHOXB4
  217. HsHOXA4
  218. HsHOXD4
  219. DmDfd
  220. HsHOXC4

  221. HsHOXB5
  222. HsHOXA5
  223. HsHOXC5
  224. SmHox3b
  225. HsHOXD3
  226. HsHOXA3
  227. HsHOXB3
  228. Dmind
  229. HsGSX1
  230. HsGSX2

  231. HsHOXA2
  232. HsHOXB2
  233. HsHOXA1
  234. HsHOXD1
  235. Dmlab
  236. HsHOXB1
  237. HsMSX2
  238. HsMSX1
  239. DmDr
  240. Dmunpg

  241. HsGBX2
  242. HsGBX1
  243. HsHESX1
  244. HsEN1
  245. HsEN2
  246. Dmen
  247. Dminv
  248. HsCDX4
  249. HsCDX1
  250. HsCDX2

  251. Dmcad
  252. BfRo
  253. Dmro
  254. DmCG13424
  255. BfNedxb
  256. BfNedxa
  257. MlANTP65
  258. MlANTP03b
  259. MlANTP03a
  260. MlANTP03d

  261. HsVAX2
  262. HsVAX1
  263. HsEMX1
  264. Dmems
  265. DmE5
  266. HsEMX2
  267. MlANTP23
  268. MlANTP37
  269. MlANTP78
  270. MlANTP35

  271. MlANTP25
  272. MlANTP22
  273. MlANTP21
  274. HsLBX1
  275. Dmlbe
  276. HsLBX2
  277. Dmlbl
  278. MlANTP63
  279. HsHMX3
  280. HsHMX2

  281. HsHMX1
  282. DmHmx
  283. BfNkx7
  284. DmNK7.1
  285. HsNKX3.2
  286. Dmbap
  287. HsNKX3.1
  288. HsNKX2.3
  289. HsNKX2.5
  290. Dmscro

  291. Dmvnd
  292. HsNKX2.2
  293. HsNKX2.8
  294. HsNKX2.4
  295. HsNKX2.1
  296. PdNK4
  297. HsNKX2.6
  298. DmCG11085
  299. BfBari
  300. HsBARHL1

  301. DmBH2
  302. DmBH1
  303. HsBARHL2
  304. HsBSX
  305. Dmbsh
  306. MlANTP68
  307. MlANTP67
  308. MlANTP72
  309. HsHLX
  310. DmCG12361

  311. DmH2.0
  312. HsDBX1
  313. HsDBX2
  314. MlANTP19
  315. HsCUX2
  316. HsCUX1
  317. Dmct
  318. HsZHX3II
  319. HsZHX1II
  320. HsZHX2II

  321. HsHOMEZII
  322. HsZHX2IV
  323. HsZHX3IV
  324. HsZHX1IV
  325. HsZFHX3I
  326. Dmzfh2I
  327. HsZFHX4I
  328. MlANTP71
  329. HsBARX2
  330. HsBARX1

  331. HsNANOG
  332. MlANTP48
  333. DmCG34031
  334. BfAbox
  335. DmCG7056
  336. HsHHEX
  337. HsTLX2
  338. DmC15
  339. HsTLX1
  340. HsTLX3

  341. DmDll
  342. HsDLX3
  343. HsDLX2
  344. HsDLX5
  345. HsDLX1
  346. HsDLX4
  347. HsDLX6
  348. Dmslou
  349. HsNKX1.2
  350. HsNKX1.1

  351. HsISX
  352. DmCG18599
  353. HsNOTO
  354. HsARGFX
  355. HsOTX1
  356. Dmoc
  357. HsOTX2
  358. HsCRX
  359. DmCG11294
  360. DmIP17602

  361. HsSHOX2
  362. HsSHOX
  363. HsNOBOX
  364. Hvmanacle
  365. HsPAX4
  366. Dmtoe
  367. Dmeyg
  368. HsDUXAI
  369. HsDUXBI
  370. MlHD14

  371. MlHD07c
  372. MlHD07b
  373. MlHD07a
  374. MlANTP47
  375. MlANTP51
  376. HsDPRX
  377. BfCompassI
  378. DmdveI
  379. DmdveII
  380. HsADNP

  381. HsADNP2
  382. MlPOU26a
  383. HsPOU1F1
  384. NvPOU1
  385. MlPou1
  386. HsPOU3F1
  387. HsPOU3F2
  388. HsPOU3F3
  389. HsPOU5F2
  390. HsPOU5F1

  391. HsPOU3F4
  392. Dmvvl
  393. Dmnub
  394. Dmpdm2
  395. HsPOU2F2
  396. HsPOU2F3
  397. HsPOU2F1
  398. HsPOU4F3
  399. HsPOU4F2
  400. Dmacj6

  401. HsPOU4F1
  402. HsPOU6F2
  403. HsSATB2
  404. HsSATB1
  405. Dmpdm3
  406. HsPOU6F1
  407. HsHDX
  408. HsZHX1III
  409. HsZHX2III
  410. HsZHX3III

  411. MlPOU26b
  412. MlPOU26c
  413. HsZFHX4II
  414. HsZFHX3II
  415. Dmzfh2II
  416. HsZFHX2I
  417. MlHD60
  418. MlHD77a
  419. MlHD77b
  420. MlHD79

  421. MlIsl
  422. Dmtup
  423. HsISL1
  424. HsISL2
  425. Dmonecut
  426. HsONECUT3
  427. HsONECUT2
  428. HsONECUT1
  429. NvHNF
  430. HsHNF1B

  431. HsHNF1A
  432. HsHMBOX1
  433. HsPBX4
  434. HsPBX1
  435. HsPBX3
  436. MlPbx
  437. HsPBX2
  438. Dmexd
  439. HsMKX
  440. DmCG11617

  441. Dmara
  442. HsIRX3
  443. HsIRX1
  444. Dmmirr
  445. HsIRX4
  446. HsIRX6
  447. Dmcaup
  448. HsIRX2
  449. HsIRX5
  450. AmPrep


Sets included in the consensus tree

Set (species in order)                                                                                                                                                                                                                                                                                                                                                                                                                                              How many times out of   61.00

.......... .......... .......... .......... .......... .......... .......... .......... .......*** .......... .......... .......... .......... .......... .......... .......... .......... .......... .......... .......... .......... .......... .......... .......... .......... .......... .......... .......... .......... .......... .......... .......... .......... .......... .......... .......... .......... .......... .......... .......... .......... .......... .......... .......... ..........     61.00
.......... .......... .......... .......... .......... .......... .......... .......... .......... ***....... .......... .......... .......... .......... .......... .......... .......... .......... .......... .......... .......... .......... .......... .......... .......... .......... .......... .......... .......... .......... .......... .......... .......... .......... .......... .......... .......... .......... .......... .......... .......... .......... .......... .......... ..........     61.00
.......... .......... .......... .......... .......... .......... .......... .......... .......... .......... .......... .......... .......... .......... .......... .......... .......... .......... .......... .......... .......... .......... .......... .......... .......... .......... .......... .......... .......... .......... .......... .......... .......... .......... .......... .......... .......... .......... .......... .......... .......... **........ .......... .......... ..........     61.00
.......... .......... .......... .......... .......... .......... .......... .......... .......... .......... .......... .......... .......... .......... .......... .......... .......... .......... .......... .......... .......... .......... .......... .......... .......... .......... **........ .......... .......... .......... .......... .......... .......... .......... .......... .......... .......... .......... .......... .......... .......... .......... .......... .......... ..........     61.00
.......... **........ .......... .......... .......... .......... .......... .......... .......... .......... .......... .......... .......... .......... .......... .......... .......... .......... .......... .......... .......... .......... .......... .......... .......... .......... .......... .......... .......... .......... .......... .......... .......... .......... .......... .......... .......... .......... .......... .......... .......... .......... .......... .......... ..........     61.00
.......... .......... .......... .......... .....**... .......... .......... .......... .......... .......... .......... .......... .......... .......... .......... .......... .......... .......... .......... .......... .......... .......... .......... .......... .......... .......... .......... .......... .......... .......... .......... .......... .......... .......... .......... .......... .......... .......... .......... .......... .......... .......... .......... .......... ..........     61.00
.......... .......... .......... .......... .......... .......... .......... .......... .......... .......... .......... .......... .......... .......... .......... .......... .......... .......... .......... .......... .......... .......... .......... .......... .......... .......... .......... .......... .......... .......... .......... .......... .......... .......... .......... .......... .......... .......... .......... .......... .......... .......**. .......... .......... ..........     61.00
........** .......... .......... .......... .......... .......... .......... .......... .......... .......... .......... .......... .......... .......... .......... .......... .......... .......... .......... .......... .......... .......... .......... .......... .......... .......... .......... .......... .......... .......... .......... .......... .......... .......... .......... .......... .......... .......... .......... .......... .......... .......... .......... .......... ..........     61.00
.......... .......... .......... .......... .......... .......... .......... .......... .......... .........* *......... .......... .......... .......... .......... .......... .......... .......... .......... .......... .......... .......... .......... .......... .......... .......... .......... .......... .......... .......... .......... .......... .......... .......... .......... .......... .......... .......... .......... .......... .......... .......... .......... .......... ..........     61.00
.......... .......... .......... .......... .......... .......... ...**..... .......... .......... .......... .......... .......... .......... .......... .......... .......... .......... .......... .......... .......... .......... .......... .......... .......... .......... .......... .......... .......... .......... .......... .......... .......... .......... .......... .......... .......... .......... .......... .......... .......... .......... .......... .......... .......... ..........     61.00
.......... .......... .......... .......... .......... .......... .......... .......... .......... .......... .......... .......... .......... .......... .......... .......... .......... .......... .......... .......... .......... .......... .......... .......... .......... .......... .......... .......... .......... .......... .......... .......... .......... .......... .......... .......... .......... .......... .......... .......... .......... .......... .......... .......... .......**.     61.00
.......... .......... .......... .......... .......... .**....... .......... .......... .......... .......... .......... .......... .......... .......... .......... .......... .......... .......... .......... .......... .......... .......... .......... .......... .......... .......... .......... .......... .......... .......... .......... .......... .......... .......... .......... .......... .......... .......... .......... .......... .......... .......... .......... .......... ..........     61.00
.......... .......... .......... .......... .......... .......... .......... .......... .......... .......... .......... .......... .......... .......... .......... .......... .......... .......... .......... .......... .......... .......... **........ .......... .......... .......... .......... .......... .......... .......... .......... .......... .......... .......... .......... .......... .......... .......... .......... .......... .......... .......... .......... .......... ..........     61.00
.......... .......... .......... .......... .......... .......... .......... .......... .......... .......... .......... **........ .......... .......... .......... .......... .......... .......... .......... .......... .......... .......... .......... .......... .......... .......... .......... .......... .......... .......... .......... .......... .......... .......... .......... .......... .......... .......... .......... .......... .......... .......... .......... .......... ..........     61.00
.......... .......... .......... .**....... .......... .......... .......... .......... .......... .......... .......... .......... .......... .......... .......... .......... .......... .......... .......... .......... .......... .......... .......... .......... .......... .......... .......... .......... .......... .......... .......... .......... .......... .......... .......... .......... .......... .......... .......... .......... .......... .......... .......... .......... ..........     61.00


Sets NOT included in consensus tree: NONE


Strict consensus tree

CONSENSUS TREE:

         +-------------HsMEIS3
         |
         +-------------HsSIX3
         |
         +-------------HsZFHX3IV
         |
         |      +------HsRHOXF2B
         +------|
         |      +------HsRHOXF2
         |
         +-------------HsDMBX1
         |
         +-------------HsLEUTX
         |
         +-------------HsHOXC12
         |
         +-------------HsHOXD3
         |
         +-------------BfNedxa
         |
         +-------------HsNKX3.1
         |
         +-------------HsZHX3II
         |
         +-------------HsNKX1.2
         |
         +-------------HsADNP
         |
         |      +------MlPOU26b
         +------|
         |      +------MlPOU26c
         |
         +-------------HsIRX3
         |
         |      +------HsTSHZ3
         |      |
         +------|------HsTSHZ1
         |      |
         |      +------HsTSHZ2
         |
         |      +------HsPROX2
         |      |
         +------|------HsPROX1
         |      |
         |      +------Dmpros
         |
         +-------------MlSIX59d
         |
         +-------------Dmzfh2III
         |
         +-------------DmRx
         |
         +-------------HsTPRX1
         |
         +-------------HsHOXA7
         |
         +-------------HsHOXB4
         |
         +-------------Dminv
         |
         +-------------MlANTP63
         |
         +-------------HsHLX
         |
         +-------------HsTLX3
         |
         +-------------MlHD07c
         |
         +-------------HsPOU6F2
         |
         +-------------HsPBX4
         |
         +-------------MlSIX36
         |
         |      +------HsLHX1
         +------|
         |      +------HsLHX5
         |
         +-------------MlHD70
         |
         +-------------Dmal
         |
         +-------------HsCERS2
         |
         +-------------Dmeve
         |
         +-------------HsHOXD8
         |
         +-------------DmDr
         |
         +-------------MlANTP35
         |
         +-------------DmBH2
         |
         +-------------MlANTP48
         |
         +-------------HsNOBOX
         |
         +-------------Dmpdm2
         |
         +-------------Dmonecut
         |
         |      +------HsTGIF2LX
         +------|
         |      +------HsTGIF2LY
         |
         +-------------HsSIX6
         |
         +-------------HsZFHX4IV
         |
         +-------------HsRHOXF1
         |
         +-------------DmPtx1
         |
         +-------------DmCG15696
         |
         +-------------HsHOXD12
         |
         +-------------HsHOXA3
         |
         +-------------MlANTP65
         |
         +-------------HsNKX2.3
         |
         +-------------HsZHX1II
         |
         +-------------HsNKX1.1
         |
         +-------------HsADNP2
         |
         +-------------HsIRX1
         |
         +-------------HsPKNOX1
         |
         |      +------MlSIX32a
         +------|
         |      +------MlSIX32b
         |
         |      +------HsLHX9
         +------|
         |      +------HsLHX2
         |
         +-------------MlHD11b
         |
         +-------------MlPRD61
         |
         +-------------HsGSC
         |
         +-------------DmAbdB
         |
         +-------------DmDfd
         |
         +-------------HsCDX2
         |
         +-------------HsHMX1
         |
         +-------------HsDBX1
         |
         +-------------HsDLX2
         |
         +-------------MlANTP47
         |
         +-------------Dmpdm3
         |
         +-------------MlPbx
         |
         +-------------MlSIX59c
         |
         +-------------HsZFHX2II
         |
         +-------------HsRAX
         |
         +-------------HsTPRXL
         |
         +-------------HsHOXB7
         |
         +-------------HsHOXA4
         |
         +-------------HsCDX4
         |
         +-------------HsHMX3
         |
         +-------------DmCG12361
         |
         +-------------DmDll
         |
         +-------------MlHD07b
         |
         +-------------HsSATB2
         |
         +-------------HsPBX1
         |
         |      +------HsVAX2
         +------|
         |      +------HsVAX1
         |
         +-------------MlSIX27
         |
         +-------------DmLim1
         |
         +-------------HsPROP1
         |
         +-------------HsARX
         |
         +-------------HsCERS4
         |
         +-------------HsMNX1
         |
         +-------------HsHOXC8
         |
         +-------------Dmunpg
         |
         +-------------MlANTP25
         |
         +-------------DmBH1
         |
         +-------------DmCG34031
         |
         +-------------Hvmanacle
         |
         +-------------HsPOU2F2
         |
         +-------------HsONECUT3
         |
         +-------------DmOptix
         |
         +-------------HsZFHX2III
         |
         +-------------Dmgsbn
         |
         +-------------HsPITX3
         |
         +-------------BfMsxlx
         |
         +-------------HsHOXD13
         |
         +-------------HsHOXB3
         |
         +-------------MlANTP03b
         |
         +-------------HsNKX2.5
         |
         +-------------HsZHX2II
         |
         +-------------HsISX
         |
         +-------------MlPOU26a
         |
         +-------------HsZFHX4II
         |
         +-------------Dmmirr
         |
         +-------------HsSIX4
         |
         +-------------HsDUXBII
         |
         +-------------HsVSX1
         |
         +-------------HsCERS5
         |
         +-------------HsPDX1
         |
         +-------------DmAbdA
         |
         +-------------HsHESX1
         |
         +-------------HsLBX1
         |
         +-------------Dmbsh
         |
         +-------------HsHHEX
         |
         +-------------Dmeyg
         |
         +-------------HsPOU4F3
         |
         +-------------NvHNF
         |
         +-------------HsTGIF2
         |
         +-------------DmCG32105
         |
         +-------------HsZHX1I
         |
         +-------------MlPRD50
         |
         +-------------HsALX4
         |
         +-------------HsNKX6.2
         |
         +-------------HsZEB2
         |
         +-------------HsGSX2
         |
         +-------------HsNKX2.2
         |
         +-------------HsZHX3IV
         |
         +-------------HsARGFX
         |
         +-------------MlPou1
         |
         +-------------HsZFHX2I
         |
         +-------------Dmcaup
         |
         +-------------MlTALE18
         |
         +-------------MlSIX32c
         |
         +-------------DmCG32532
         |
         +-------------HsESX1
         |
         +-------------HsPAX6
         |
         +-------------HsHOXC10
         |
         +-------------HsHOXC4
         |
         +-------------Dmcad
         |
         +-------------DmHmx
         |
         +-------------HsDBX2
         |
         +-------------HsDLX5
         |
         +-------------MlANTP51
         |
         +-------------HsPOU6F1
         |
         +-------------HsPBX2
         |
         +-------------MlSIX13a
         |
         +-------------MlLhx3.4
         |
         +-------------HsZHX1V
         |
         +-------------DmPHDP
         |
         +-------------MlPRD16
         |
         +-------------HsMEOX2
         |
         +-------------HsHOXC11
         |
         +-------------HsHOXD1
         |
         +-------------DmE5
         |
         +-------------PdNK4
         |
         +-------------HsZFHX4I
         |
         +-------------HsCRX
         |
         +-------------HsPOU5F2
         |
         +-------------MlHD79
         |
         +-------------HsMEIS1
         |
         +-------------MlSIX41
         |
         +-------------HsHOPX
         |
         +-------------DmOdsH
         |
         +-------------DmIP09201
         |
         +-------------HsHOXD11
         |
         +-------------SmHox3b
         |
         +-------------BfNedxb
         |
         +-------------Dmbap
         |
         +-------------Dmct
         |
         +-------------Dmslou
         |
         +-------------DmdveII
         |
         +-------------HsZHX3III
         |
         +-------------Dmara
         |
         +-------------MlSIX59b
         |
         +-------------HsZFHX3III
         |
         +-------------MlPRD44
         |
         +-------------DmGsc
         |
         +-------------DmScr
         |
         +-------------DmAntp
         |
         +-------------Dmen
         |
         +-------------Dmlbl
         |
         +-------------MlANTP72
         |
         +-------------HsTLX1
         |
         +-------------MlHD14
         |
         +-------------HsPOU4F1
         |
         +-------------HsHMBOX1
         |
         |      +------Dmvis
         +------|
         |      +------Dmachi
         |
         |      +------HsLMX1A
         +------|
         |      +------HsLMX1B
         |
         |      +------MlHD77b
         +------|
         |      +------MlHD77a
         |
         +-------------MlSIX28
         |
         +-------------MlHD31
         |
         +-------------DmPph13
         |
         +-------------HsCERS3
         |
         +-------------HsEVX2
         |
         +-------------HsHOXA9
         |
         +-------------HsMSX1
         |
         +-------------MlANTP78
         |
         +-------------HsBARHL1
         |
         +-------------HsNANOG
         |
  +------|-------------HsSHOX
  |      |
  |      +-------------Dmnub
  |      |
  |      +-------------HsISL2
  |      |
  |      +-------------DmAwh
  |      |
  |      +-------------MlHD11a
  |      |
  |      +-------------HsRAX2
  |      |
  |      +-------------HsGSC2
  |      |
  |      +-------------HsHOXB6
  |      |
  |      +-------------HsHOXD4
  |      |
  |      +-------------HsCDX1
  |      |
  |      +-------------HsHMX2
  |      |
  |      +-------------DmH2.0
  |      |
  |      +-------------HsDLX3
  |      |
  |      +-------------MlHD07a
  |      |
  |      +-------------HsSATB1
  |      |
  |      +-------------HsPBX3
  |      |
  |      +-------------HsSIX5
  |      |
  |      +-------------HsDUXAII
  |      |
  |      +-------------MlHD15
  |      |
  |      +-------------HsVSX2
  |      |
  |      +-------------HsCERS6
  |      |
  |      +-------------Dmpb
  |      |
  |      +-------------DmUbx
  |      |
  |      +-------------HsGBX1
  |      |
  |      +-------------MlANTP21
  |      |
  |      +-------------HsBSX
  |      |
  |      +-------------DmCG7056
  |      |
  |      +-------------Dmtoe
  |      |
  |      +-------------HsPOU2F1
  |      |
  |      +-------------HsONECUT1
  |      |
  |      +-------------MlLmx
  |      |
  |      +-------------MlHD86
  |      |
  |      +-------------HsPAX7
  |      |
  |      +-------------HsPITX2
  |      |
  |      +-------------DmHGTX
  |      |
  |      +-------------HsZEB1
  |      |
  |      +-------------HsGSX1
  |      |
  |      +-------------MlANTP03d
  |      |
  |      +-------------Dmvnd
  |      |
  |      +-------------HsZHX2IV
  |      |
  |      +-------------HsNOTO
  |      |
  |      +-------------NvPOU1
  |      |
  |      +-------------Dmzfh2II
  |      |
  |      +-------------HsIRX6
  |      |
  |      +-------------MlSIX13e
  |      |
  |      +-------------HsZHX2I
  |      |
  |      +-------------DmCG9876
  |      |
  |      +-------------HsALX3
  |      |
  |      +-------------HsVENTX
  |      |
  |      +-------------HsHOXA13
  |      |
  |      +-------------HsHOXA1
  |      |
  |      +-------------Dmems
  |      |
  |      +-------------HsNKX2.1
  |      |
  |      +-------------Dmzfh2I
  |      |
  |      +-------------HsOTX2
  |      |
  |      +-------------HsPOU3F3
  |      |
  |      +-------------AmPrep
  |      |
  |      +-------------HsMEIS2
  |      |
  |      +-------------HsSIX2
  |      |
  |      +-------------HsLHX6
  |      |
  |      +-------------Dmgsb
  |      |
  |      +-------------Dmunc4
  |      |
  |      +-------------HsDRGX
  |      |
  |      +-------------HsHOXA11
  |      |
  |      +-------------HsHOXC5
  |      |
  |      +-------------DmCG13424
  |      |
  |      +-------------HsNKX3.2
  |      |
  |      +-------------HsCUX1
  |      |
  |      +-------------HsDLX6
  |      |
  |      +-------------DmdveI
  |      |
  |      +-------------HsZHX2III
  |      |
  |      +-------------DmCG11617
  |      |
  |      +-------------MlSIX59e
  |      |
  |      +-------------HsZFHX4III
  |      |
  |      +-------------DmCG4136
  |      |
  |      +-------------MlPRD10a
  |      |
  |      +-------------Dmftz
  |      |
  |      +-------------HsHOXA6
  |      |
  |      +-------------HsEN2
  |      |
  |      +-------------HsLBX2
  |      |
  |      +-------------MlANTP67
  |      |
  |      +-------------DmC15
  |      |
  |      +-------------HsDUXBI
  |      |
  |      +-------------Dmacj6
  |      |
  |      +-------------HsHNF1A
  |      |
  |      |      +------HsIRX5
  |      +------|
  |      |      +------HsIRX2
  |      |
  |      +-------------MlSIX13c
  |      |
  |      +-------------HsLHX3
  |      |
  |      +-------------MlHD76b
  |      |
  |      +-------------MlPRD43
  |      |
  |      +-------------Dmotp
  |      |
  |      +-------------HsEVX1
  |      |
  |      +-------------HsHOXB9
  |      |
  |      +-------------HsMSX2
  |      |
  |      +-------------MlANTP37
  |      |
  |      +-------------BfBari
  |      |
  |      +-------------HsBARX1
  |      |
  |      +-------------HsSHOX2
  |      |
  |      +-------------Dmvvl
  |      |
  |      +-------------HsISL1
  |      |
  |      |      +------HsHOXA5
  |      +------|
  |      |      +------HsHOXB5
  |      |
  |      |      +------HsPHOX2A
  |      +------|
  |      |      +------HsPHOX2B
  |      |
  |      +-------------DmSix4
  |      |
  |      +-------------MlLhx1.5
  |      |
  |      +-------------MlHD05
  |      |
  |      +-------------Dmrepo
  |      |
  |      +-------------DmLag1
  |      |
  |      +-------------Dmexex
  |      |
  |      +-------------HsHOXB8
  |      |
  |      +-------------HsGBX2
  |      |
  |      +-------------MlANTP22
  |      |
  |      +-------------HsBARHL2
  |      |
  |      +-------------BfAbox
  |      |
  |      +-------------HsPAX4
  |      |
  |      +-------------HsPOU2F3
  |      |
  |      +-------------HsONECUT2
  |      |
  |      +-------------MlANTP03c
  |      |
  |      +-------------HsSEBOX
  |      |
  |      +-------------HsPAX3
  |      |
  |      +-------------HsPITX1
  |      |
  |      +-------------MlANTP66
  |      |
  |      +-------------HsHOMEZIII
  |      |
  |      +-------------Dmind
  |      |
  |      +-------------MlANTP03a
  |      |
  |      +-------------Dmscro
  |      |
  |      +-------------HsHOMEZII
  |      |
  |      +-------------DmCG18599
  |      |
  |      +-------------HsPOU1F1
  |      |
  |      +-------------HsZFHX3II
  |      |
  |      +-------------HsIRX4
  |      |
  |      +-------------MlSIX13f
  |      |
  |      +-------------HsZHX3I
  |      |
  |      +-------------HsPRRX2
  |      |
  |      +-------------HsALX1
  |      |
  |      +-------------HsNKX6.3
  |      |
  |      +-------------HsHOXC13
  |      |
  |      +-------------HsHOXB2
  |      |
  |      +-------------HsEMX1
  |      |
  |      +-------------HsNKX2.4
  |      |
  |      +-------------HsZFHX3I
  |      |
  |      +-------------Dmoc
  |      |
  |      +-------------HsPOU3F2
  |      |
  |      +-------------Dmhth
  |      |
  |      +-------------Dmso
  |      |
  |      +-------------HsLHX8
  |      |
  |      +-------------HsMIXL
  |      |
  |      +-------------HsUNCX
  |      |
  |      +-------------Dmey
  |      |
  |      +-------------HsHOXD10
  |      |
  |      +-------------Dmro
  |      |
  |      +-------------DmNK7.1
  |      |
  |      +-------------HsCUX2
  |      |
  |      +-------------HsDLX4
  |      |
  |      +-------------BfCompassI
  |      |
  |      +-------------HsZHX1III
  |      |
  |      +-------------HsMKX
  |      |
  |      +-------------MlSIX59a
  |      |
  |      +-------------Dmzfh1
  |      |
  |      +-------------DmCG33980
  |      |
  |      +-------------MlPRD10b
  |      |
  |      +-------------PsXlox
  |      |
  |      +-------------HsHOXC6
  |      |
  |      +-------------HsEN1
  |      |
  |      +-------------Dmlbe
  |      |
  |      +-------------MlANTP68
  |      |
  |      +-------------HsTLX2
  |      |
  |      +-------------HsDUXAI
  |      |
  |      +-------------HsPOU4F2
  |      |
  |      +-------------HsHNF1B
  |      |
  |      +-------------MlSIX13b
  |      |
  |      +-------------HsLHX4
  |      |
  |      +-------------MlHD76a
  |      |
  |      +-------------HsOTP
  |      |
  |      +-------------HsMEOX1
  |      |
  |      +-------------HsHOXD9
  |      |
  |      +-------------HsHOXB1
  |      |
  |      +-------------MlANTP23
  |      |
  |      +-------------DmCG11085
  |      |
  |      +-------------HsBARX2
  |      |
  |      +-------------DmIP17602
  |      |
  |      +-------------HsPOU3F4
  |      |
  |      +-------------Dmtup
  |      |
  |      +-------------HsTGIF1
  |      |
  |      +-------------DmCG4328
  |      |
  |      +-------------HsHOMEZI
  |      |
  |      +-------------HsPRRX1
  |      |
  |      +-------------NvCART1
  |      |
  |      +-------------HsNKX6.1
  |      |
  |      +-------------HsHOXB13
  |      |
  |      +-------------HsHOXA2
  |      |
  |      +-------------HsNKX2.8
  |      |
  |      +-------------HsZHX1IV
  |      |
  |      +-------------HsOTX1
  |      |
  |      +-------------HsPOU3F1
  |      |
  |      +-------------MlHD60
  |      |
  |      +-------------MlMeis
  |      |
  |      +-------------HsSIX1
  |      |
  |      +-------------Dmap
  |      |
  |      +-------------Dmprd
  |      |
  |      +-------------Dmhbn
  |      |
  |      +-------------Dmtoy
  |      |
  |      +-------------HsHOXA10
  |      |
  |      +-------------BfRo
  |      |
  |      +-------------BfNkx7
  |      |
  |      +-------------MlANTP19
  |      |
  |      +-------------HsDLX1
  |      |
  |      +-------------HsDPRX
  |      |
  |      +-------------HsHDX
  |      |
  |      +-------------Dmexd
  |      |
  |      +-------------MlSIX13d
  |      |
  |      +-------------DmLim3
  |      |
  |      +-------------HsZHX3V
  |      |
  |      +-------------MlHD01
  |      |
  |      +-------------Dmbtn
  |      |
  |      +-------------HsHOXC9
  |      |
  |      +-------------Dmlab
  |      |
  |      +-------------HsEMX2
  |      |
  |      +-------------HsNKX2.6
  |      |
  |      +-------------MlANTP71
  |      |
  |      +-------------DmCG11294
  |      |
  |      +-------------HsPOU5F1
  |      |
  |      +-------------MlIsl
  |
  +--------------------HsPKNOX2


  remember: this is an unrooted tree!
