# Supplementary material for: The homeodomain complement of the ctenophore Mnemiopsis leidyi suggests that Ctenophora and Porifera diverged prior to the ParaHoxozoa
Source: EvoDevo. 2010 Oct 4;1:9. doi: 10.1186/2041-9139-1-9 (PMC2959044; doi:10.1186/2041-9139-1-9)
Supplement: Additional file 4 — Zip file of trees. Includes the trees with the highest likelihood generated for the supertree and the class trees in Newick format. Trees include support values from MrBayes and maximum likelihood bootstraps. See 00-README in the zip file for additional information. [file 2041-9139-1-9-S4.ZIP › AF02_Ryan_et_al_2010.trees/supertree.w_lnl.tre]

(((MlMeis:0.04062898972998634645,(Dmhth:0.02279264900662890739,(HsMEIS2:0.00009156983344755757,(HsMEIS1:0.00570053765166609813,HsMEIS3:0.01143902199075549735)59:0.01068496977528948615)93:0.02691734825924082739)92:0.03797309890205768923)97:0.11391076262131569208,(((HsTGIF2LY:0.01382344851958293604,HsTGIF2LX:0.00009156983344755757)100:0.17091471806266886335,((Dmvis:0.00009156983344755757,Dmachi:0.01390647269051823766)100:0.23881658001865516128,(HsTGIF1:0.10060423472499098463,HsTGIF2:0.06579554149677632746)29:0.00009156983344755757)65:0.07008434067292033942)100:0.25507278251809428760,((((HsPBX4:0.03760050377789845438,(HsPBX2:0.00009156983344755757,(HsPBX1:0.01413558710866221098,(Dmexd:0.02818844660151163459,HsPBX3:0.01385357359273304764)16:0.00009156983344755757)30:0.01395953987413951942)82:0.03508617629552174960)42:0.00009156983344755757,MlPbx:0.35438067738920414618)100:0.16582178201702352238,(((HsTSHZ2:0.00009156983344755757,(HsTSHZ3:0.02754017838858298720,HsTSHZ1:0.03049971402134283444)85:0.04429325061818276121)93:1.95866472937597935200,(HsHMBOX1:0.58242342391359491760,(NvHNF:0.00009156983344755757,(HsHNF1B:0.02939989635433853943,HsHNF1A:0.04817345044639868845)88:0.17296209008763771542)100:0.79926129147746027837)100:0.47646051437560321684)14:0.21341986575172769425,(((((Dmct:0.26725044913115858503,(HsCUX2:0.05701731202878601579,(HsCUX1:0.00009156983344755757,(Dmpros:0.11330414696389899676,(HsPROX2:0.13611347689938568806,HsPROX1:0.09339278862960102845)52:0.20786975215100220171)100:4.16825345320942908245)0:0.17871165840715746986)0:0.62098569343008691579)0:0.72011412502009641834,((((((Dmzfh1:0.77968576022742397402,(HsZFHX4III:0.00009156983344755757,((HsZFHX2II:0.02091837016425685675,Dmzfh2III:0.43146249147239118527)24:0.13029396486207481254,HsZFHX3III:0.00009156983344755757)3:0.03167188599701470375)100:0.36907448363585626527)27:0.12034275513202519203,(DmAwh:0.06646273442104583262,((HsLHX6:0.05673100533592231876,HsLHX8:0.00009156983344755757)99:0.14129396184594733565,(Dmap:0.08430516005124004397,(HsLHX9:0.00009156983344755757,HsLHX2:0.00009156983344755757)55:0.00009156983344755757)100:0.51775417775856413805)100:0.26500515765494836451)100:0.26112809234342554410)63:0.27138498839258340389,((HsZFHX3IV:0.02796138143503829748,(HsZFHX2III:0.20059935001617101857,HsZFHX4IV:0.05721595866611157988)37:0.04494795693006280179)100:0.48748137544642344832,((MlIsl:0.04563635202510431949,(Dmtup:0.03947076479109503516,(HsISL2:0.00009156983344755757,HsISL1:0.01353038560632007815)94:0.01831795228661052891)90:0.14073629681678292980)100:0.70571147780206855415,((MlLmx:0.62698779949484340079,(DmCG32105:0.02160808033759487740,((HsLMX1B:0.00009156983344755757,HsLMX1A:0.00009156983344755757)99:0.09009452756617258862,DmCG4328:0.08168896004625263163)70:0.07419183034678128452)96:0.13502417222662260743)100:0.31181576999936505556,((DmLim1:0.05662572708832078888,((HsLHX5:0.00009156983344755757,HsLHX1:0.00009156983344755757)89:0.03129071523267921290,MlLhx1.5:0.25884610943166413977)63:0.03446756689997358680)100:0.19148940474544548507,(DmLim3:0.00870247945473067580,((MlLhx3.4:0.20924957474808744684,HsLHX4:0.02899637884510137403)26:0.00009156983344755757,HsLHX3:0.02183785007765977684)57:0.04629895538837928287)90:0.09877552321556463955)68:0.07945287713033520605)78:0.10230939721572802903)91:0.13348226906852020401)49:0.19123095347869165095)85:0.23245215342720679241,(HsLEUTX:0.97928222229650496722,((((((MlPou1:0.09297853160774471881,(NvPOU1:0.20573733030477187045,HsPOU1F1:0.11896117132091603430)79:0.06835500192419893817)99:0.10203796420808902701,(Dmvvl:0.00009156983344755757,(HsPOU3F4:0.05243155904072932527,((HsPOU3F1:0.04135140763681811882,(((HsPOU5F2:0.62249662596415000770,HsPOU5F1:0.03688719627857191263)100:0.37736262215457710978,(Dmnub:0.00009156983344755757,(Dmpdm2:0.12677894880089132790,((HsPOU2F3:0.18259670181097423236,HsPOU2F1:0.00009156983344755757)54:0.01897640422302146468,HsPOU2F2:0.08690488301976283247)71:0.08915995866088172184)60:0.04700616371766624252)100:0.25002332963793044707)66:0.12775528751130346694,HsPOU3F3:0.00009156983344755757)14:0.01289697188401284569)9:0.00009156983344755757,HsPOU3F2:0.00009156983344755757)10:0.00009156983344755757)66:0.04028785061982631532)87:0.16088971942882679400)91:0.06645385408049618581,(((Dmacj6:0.04560388555758563417,HsPOU4F1:0.00009156983344755757)53:0.01364730119102833435,HsPOU4F2:0.00009156983344755757)22:0.00009156983344755757,HsPOU4F3:0.01362629806699234940)100:0.43298584227136266422)100:0.34607379341032601383,(HsPOU6F1:0.07659846942892692412,(HsPOU6F2:0.03076410821405075810,Dmpdm3:0.19528919704121383560)100:0.12271022397009104243)100:0.19141592833417395147)60:0.13527667414658173239,(HsHDX:1.25154103100912506008,(MlPOU26a:0.28769054690214290737,(MlPOU26b:0.04700606895063484669,MlPOU26c:0.01580913498676070686)100:0.95999398239728095383)100:0.36526156009624483056)2:0.12802045534338801769)7:0.27811839828338402736,((DmdveI:0.27959134899932563956,BfCompassI:0.89123645649968985527)62:0.14891894920302706229,DmdveII:0.57089944154786442798)100:1.01987118478176830294)6:0.00009156983344755757)0:0.13623047638240334822)0:0.04132932311243665835,((HsZFHX2I:0.33116687335968564287,(Dmzfh2II:0.38247254705372174532,(HsZFHX3II:0.04124504470622272073,HsZFHX4II:0.03737144988513364102)52:0.00009156983344755757)81:0.08021834556660417670)100:0.52367361507659793141,((HsZEB2:0.63902635047026112858,HsZEB1:0.41439783356597426067)100:1.70133682143612419146,(((HsZFHX3I:0.07138022847760101819,(Dmzfh2I:0.18124828352817756727,HsZFHX4I:0.04150913119843532839)26:0.00311048877638438106)100:0.51709883406011714069,(((HsCERS2:0.29397801584619021042,HsCERS4:0.49629409358405207620)88:0.21703655983846223410,(((HsCERS6:0.18719785369680813636,HsCERS5:0.16090619928748203793)100:0.29212699365702993193,DmLag1:0.61752953370736118899)96:0.63715635837729556190,HsCERS3:0.29923938031171931629)39:0.11716390184017189124)93:1.60681368167720584061,((((((HsHOMEZIII:1.83216770358182912126,(HsZHX1V:1.19861493802876450943,HsZHX3V:0.48361329675965408770)38:0.20339038812816737090)58:2.06150559461695648267,HsZHX1III:0.16947980664095080305)0:0.15451117221041046901,HsZHX3III:0.35041049639527410697)0:0.00009156983344755757,HsZHX2III:0.28649070696845041484)0:1.00919226577128129385,HsZHX3II:0.48980396498527828397)0:0.00009156983344755757,((HsZHX2II:0.47363238795844542217,((HsHOMEZII:0.59995071708013769651,HsZHX3IV:0.42580286215105112024)64:0.17892778725804470152,(HsZHX1IV:0.20790680369922981408,HsZHX2IV:0.55792353446869891176)52:0.02109794524156378276)100:0.63109635599944757800)12:0.04363486030116980191,HsZHX1II:0.36252693264378116345)29:0.15979545424878360826)0:0.73810255202342289760)0:0.26537471785863953055)0:0.09253933381397910773,(HsSATB2:0.09373540455812061356,HsSATB1:0.06027595548736964376)100:1.29668788882551466735)0:0.05977326611832835951)0:0.12586354023928689183)0:0.18056551709344947909)0:0.05426829481349244866,((((MlHD05:0.83030465406714581977,(MlHD70:0.64056917258714329844,(MlHD11b:0.56551737868666884790,MlHD11a:0.41807568427382585385)87:0.24780636644281692216)17:0.11137196244051701666)14:0.11705580808119371572,(MlHD14:0.69317373940184023873,(MlHD07c:0.43120054251912998122,(MlHD07b:0.00009156983344755757,MlHD07a:0.14369348428946548957)88:0.15170826873323223216)100:0.39020531025649651813)66:0.16174717495051355032)8:0.11314316636564929197,((BfMsxlx:0.44792618636537395727,DmCG15696:0.27886119635224909663)100:0.32493946583659510940,((HsHESX1:0.40780542266432562304,((((HsPRRX1:0.01237740011109383746,(DmCG9876:0.12448198587022427097,HsPRRX2:0.00009156983344755757)40:0.01479267586294978794)99:0.13333915765311882273,((((MlPRD50:0.22796625190573377440,((HsPHOX2B:0.00009156983344755757,HsPHOX2A:0.00009156983344755757)67:0.00009156983344755757,DmPHDP:0.15066860846579782640)97:0.08962532413311719015)73:0.05725731300262772161,(DmIP09201:0.05011148674258389391,HsDRGX:0.02507518351544614499)99:0.04996170046575137969)60:0.04147889469466341933,((HsISX:0.30115059411193995098,(((DmIP17602:0.03915801483841183095,(HsSHOX:0.00009156983344755757,HsSHOX2:0.00009156983344755757)64:0.00408420295782539310)100:0.17466047102580029016,(HsMIXL:0.39085658408489393212,(MlPRD10b:0.05034562828378083554,MlPRD10a:0.13077547939824518686)93:0.08813149493084324049)34:0.14998736555147770821)6:0.03265064389916078058,((Dmotp:0.01755983268889763083,HsOTP:0.04423705781394350611)100:0.21033790077424482923,HsNOBOX:0.75856552419795819642)3:0.00009156983344755757)5:0.02998924931575096958)2:0.02212807230467281339,((((HsCRX:0.04342418124757774223,(HsOTX1:0.00009156983344755757,(HsOTX2:0.00009156983344755757,Dmoc:0.02895908910148631624)86:0.01369790767052339250)100:0.05918648177480675954)88:0.09439909578266984791,(HsARGFX:0.35507277030175221633,(HsDUXBI:1.07604973933707181999,HsDPRX:0.65236683192824929112)0:0.20149323755917294965)0:0.14984786184659007469)0:0.13065366611671885844,((DmGsc:0.02789654565092979793,(HsGSC2:0.22712626585898790244,((HsTPRX1:0.27974513129869016392,HsTPRXL:0.11463607565212764750)100:0.60328622614371274491,(HsHOPX:1.59270564917502421842,HsGSC:0.00009156983344755757)3:0.03534657735790666666)14:0.07446163072253085546)18:0.20340572918168009497)54:0.27440744840268799232,((Hvmanacle:0.39148511111680683872,HsDMBX1:0.00009156983344755757)74:0.16534487368532693741,(HsPITX1:0.01334662436924369255,((HsPITX2:0.00009156983344755757,HsPITX3:0.00009156983344755757)34:0.00009156983344755757,DmPtx1:0.04448260985910698628)7:0.01374192068894988447)100:0.23477906433921916229)30:0.03731418340528241256)0:0.03882086313521168619)0:0.02675266801827110366,DmCG11294:0.12417474680108440965)0:0.03555282331166684934)0:0.04039374433940070425)0:0.00009156983344755757,(((((Dmeyg:0.04971902762158959821,Dmtoe:0.04096205764862390769)100:0.19067145217736169993,(HsPAX4:0.46822732983384479644,(HsPAX6:0.00009156983344755757,(Dmey:0.01552496634862597473,Dmtoy:0.03222492167304417260)91:0.08287641271731910342)100:0.15975524569639526495)65:0.09610873321414738213)100:0.15803234922994699452,((HsPAX3:0.01464099328299203230,HsPAX7:0.01390655774437787179)74:0.02052828043886657794,(Dmprd:0.07983930663473810807,(Dmgsb:0.17577950341900325237,Dmgsbn:0.03603670485764149528)96:0.07980056334875354485)98:0.05590366974275646356)98:0.08368698261298868069)45:0.02160479983951192964,((HsSEBOX:0.58006746266903441711,((HsDUXAI:0.63282530155268035266,HsDUXAII:0.16556074558249767037)99:0.32252449335041993850,HsDUXBII:0.70115277183554203244)83:0.15564083328166117282)85:0.17822064178062738127,(DmCG32532:0.13270542009496583136,HsPROP1:0.22031877989925141570)22:0.10103971599439633133)6:0.13492526677816288339)2:0.05413050888161088231,(((((((MlPRD61:0.05741388133185279519,Dmhbn:0.13869600351965138962)7:0.01938465839924431722,((HsUNCX:0.09859717239428157642,(Dmunc4:0.04072656083590867754,DmOdsH:0.20003271663781960199)100:0.07950915068977282285)100:0.14971670625834129775,MlPRD16:0.26047416429806741212)11:0.01718682405873371913)0:0.00009156983344755757,(NvCART1:0.07575582183990106633,(HsALX4:0.00009156983344755757,(HsALX3:0.05888932595046076496,(HsALX1:0.04923151277685691718,((DmCG4136:0.11755131173875653372,DmCG33980:0.04840174457514472700)100:0.09357309079818937336,(HsVSX2:0.00009156983344755757,HsVSX1:0.07663737079119321838)36:0.00009156983344755757)100:0.17526555925586381757)51:0.02491163781941758623)23:0.00009156983344755757)71:0.03970103378282410084)89:0.07259990827967177651)0:0.01499391754596231946,HsARX:0.00009156983344755757)0:0.00009156983344755757,MlPRD44:0.39050605605813049070)0:0.04393041401644968980,(Dmal:0.08910658854965798625,(MlPRD43:0.15063453519624073196,DmPph13:0.07305474821879615055)40:0.02611812264723587310)30:0.00009156983344755757)0:0.04427137298502674401,((DmRx:0.00009156983344755757,(HsRAX2:0.05793701921667424037,HsRAX:0.01205143803582563872)55:0.00590720076854602330)94:0.19171552502367419923,Dmrepo:0.23838066210407599099)3:0.00009156983344755757)0:0.01507209830954552715)0:0.01560096311694179026)0:0.04981234112907481637)22:0.06392704897237524997,(HsRHOXF2B:0.01432907393132267990,HsRHOXF2:0.00009156983344755757)100:0.59269511702031307809)27:0.15855674615546683226,(HsESX1:0.24479378235973126010,HsRHOXF1:0.60083634571438393479)15:0.01210990202486155777)60:0.12861030387325933511)93:0.17842559903264063048,((((((MlANTP03b:0.02653121346272799275,MlANTP03a:0.01465530637630084107)91:0.25022860340301217308,(MlANTP03c:0.77377296210611157257,MlANTP03d:0.25276945661022476308)97:0.16885523179424333229)91:0.59553335923100148008,((Dmen:0.01387172274249957524,Dminv:0.11524202822984389027)100:0.24214140180644819211,(HsEN2:0.00009156983344755757,HsEN1:0.04075136736699686707)63:0.00097195907841200594)100:0.38963767239574587098)0:0.16408649038657907582,((BfNedxb:0.00009156983344755757,BfNedxa:0.01504851390979420472)99:0.10974588779253310888,DmCG13424:0.15422835971671308708)94:0.13940354174139507615)0:0.10930085602000975953,((MlANTP48:0.45257646608790841336,(BfAbox:0.09160252066044691222,DmCG34031:0.09349372248755805082)100:0.22825757077404559836)49:0.08405728629847800115,((HsNOTO:0.44024888811697010516,DmCG18599:0.26789747619737919182)95:0.17364813712451052097,((HsVAX2:0.00009156983344755757,HsVAX1:0.00009156983344755757)100:0.28712516809273841423,((DmE5:0.04178322621053027347,Dmems:0.08766869251893641413)63:0.08550994587143471992,(HsEMX1:0.05888912352959099761,HsEMX2:0.00009156983344755757)65:0.02404333634285152344)87:0.19662917349573519332)63:0.07514298343027574212)95:0.19587852440445338575)7:0.00497997373259479337)0:0.04239524494596339649,(((MlANTP47:0.32671553761127430926,MlANTP51:0.53934218330069272351)100:0.33936883555677771485,(((HsMSX2:0.00009156983344755757,(DmDr:0.07393633846363688311,HsMSX1:0.02094438748490377172)45:0.00706173551273272301)100:0.21376040163741266698,((HsNKX1.2:0.00009156983344755757,(Dmslou:0.02863360245968573151,HsNKX1.1:0.00009156983344755757)48:0.01413585998883021277)100:0.25554863875558775366,(MlANTP21:0.61460231218371408346,((HsBARHL1:0.00009156983344755757,(HsBARHL2:0.05139378388734906766,(DmBH1:0.05438540653636755179,DmBH2:0.00203684952191120769)99:0.15398045472478430473)30:0.00835217261082936598)98:0.22717750010348775058,(BfBari:0.21461554789477321759,DmCG11085:0.08020178991239373945)99:0.08838806077693467378)49:0.02460512232717871131)29:0.04486432129815376424)31:0.11635964071179120960)12:0.03213254458436896194,((((((MlANTP25:0.53424994473066611533,MlANTP67:0.52785077833768567768)21:0.17670829473864488324,MlANTP35:0.16083320620600494166)6:0.05501702981996747788,MlANTP78:0.08101421515865744882)16:0.32493650513903205024,(MlANTP66:0.43768926825120113566,(DmDll:0.00009156983344755757,(HsDLX4:0.10069735409323544995,(((HsDLX3:0.07212371616511498162,HsDLX2:0.00522260150228185793)56:0.03500923263660816326,HsDLX5:0.02393515071071806305)69:0.08615827772298582932,(HsDLX6:0.02884361517249879603,HsDLX1:0.00009156983344755757)16:0.00009156983344755757)5:0.04285318035936953873)29:0.05586750422642037389)100:0.26666930485216028268)43:0.02273022894401259195)4:0.04306361373053146924,(((HsLBX2:0.21682888807148961718,(Dmlbl:0.03890576552600458204,(HsLBX1:0.12819601750241077509,Dmlbe:0.02745490323935971186)22:0.01551083751672612150)77:0.09629456548700798812)100:0.20060505283295107515,((HsVENTX:0.45667971326283102185,MlANTP22:0.43260337999989229019)94:0.16324536382315132932,(HsHHEX:0.05659806674812839500,DmCG7056:0.45128983218973439673)100:0.39042964438943544847)4:0.17563769960761541067)7:0.14055628069445680328,(HsNANOG:0.63962717840789651280,((MlANTP71:0.12873237700525186344,(MlANTP19:0.11108334059548266581,(MlANTP68:0.07889175154880037621,MlANTP72:0.15714302296316701169)17:0.02484345658200035056)26:0.03358936034982007435)30:0.06998245152718067519,((((HsHLX:0.14175132248541333357,DmH2.0:0.74046299014516359094)48:0.05486502862250425966,(DmCG12361:0.03271260432795915218,(HsDBX2:0.13490833253035916517,HsDBX1:0.00463770490835058256)100:0.07999267815024684036)100:0.14213248225018837445)100:0.46016891583119862164,(HsBARX1:0.00009156983344755757,HsBARX2:0.12804933896500558799)100:0.30803834676553193406)15:0.03382327722517479429,(HsBSX:0.02951364094055337894,Dmbsh:0.02857429894508015794)98:0.10108407292303804581)13:0.04526685423909972833)16:0.10164126123280090019)54:0.05096394445893249331)0:0.08055251917276913531)0:0.02385903597166671997,(MlANTP23:0.43385989646643319251,(((((HsNKX3.2:0.00009156983344755757,(HsNKX3.1:0.13978684647222636150,Dmbap:0.08318091309419796409)48:0.04303478076412788067)93:0.14079089643205358606,(HsNKX2.3:0.00009156983344755757,((HsNKX2.5:0.02274003018124547831,(PdNK4:0.01271895851786389656,(((HsNKX2.4:0.00009156983344755757,HsNKX2.1:0.00009156983344755757)92:0.01401778394692790135,Dmscro:0.04220466956750865140)95:0.02975500063527237657,(HsNKX2.8:0.08356476476967353295,(HsNKX2.2:0.00009156983344755757,Dmvnd:0.04481487556306449488)61:0.00825784122111030555)100:0.08973110411623741456)100:0.08138833507149212387)86:0.02906285066097000561)82:0.03747404995327589111,HsNKX2.6:0.04900401804391212035)53:0.01082595826723766960)100:0.18562764604717865713)92:0.13646654345530315200,(MlANTP63:0.67815898133085283916,(HsHMX3:0.01222673624220274591,(HsHMX2:0.05381191441558094007,(HsHMX1:0.06094053838361582903,DmHmx:0.02992607832759113656)44:0.01141490207485837231)22:0.00009156983344755757)96:0.12438566802280909274)50:0.07168721417266957219)9:0.01906299124680403342,((MlANTP65:0.45877195900964784503,(HsTLX2:0.03223004114833385308,(HsTLX3:0.01193518392084651561,(HsTLX1:0.03106049786817539210,DmC15:0.08352362993520380530)64:0.02412323015332407464)91:0.07131184050099229066)99:0.18340808933869739983)61:0.09171760583559621094,((HsNKX6.2:0.00009156983344755757,((HsNKX6.3:0.04767658709597625416,HsNKX6.1:0.01488096888513210439)44:0.01551507994707777491,DmHGTX:0.04703783564751486818)18:0.01454637928383311664)100:0.40174035643508548832,(BfNkx7:0.02877042491738275934,DmNK7.1:0.12666955896579668028)99:0.14782338296502761654)75:0.14770706418119164405)14:0.09962947753249672134)1:0.02344754914923697156,MlANTP37:0.22601424890362861730)2:0.03568340244178194037)0:0.06096971439047406405)0:0.10128741365435851851)0:0.04088768959689825788)0:0.03731088820354035163,(((HsGBX2:0.01509541062792508874,HsGBX1:0.01230995374097039810)92:0.05927222642836050409,Dmunpg:0.00009156983344755757)100:0.22336402992153686631,(((Dmro:0.06651153857466936270,BfRo:0.12935706657401355169)100:0.20250179211362770437,(HsEVX1:0.00009156983344755757,(Dmeve:0.09837919515590894115,HsEVX2:0.00009156983344755757)41:0.01492489850293524621)100:0.29372043792605406765)94:0.18497924809330998364,((((HsMEOX2:0.02013302270226181509,HsMEOX1:0.02605170456920902558)68:0.02910847820052250151,Dmbtn:0.18713819477160567595)100:0.37899445897703470942,(((((HsHOXC4:0.00009156983344755757,HsHOXB4:0.02890413318480635971)55:0.02867095838711305328,(HsHOXD4:0.00009156983344755757,HsHOXA4:0.01428579554991615125)49:0.00009156983344755757)33:0.01579346963636003159,(((HsHOXB5:0.00009156983344755757,HsHOXA5:0.00009156983344755757)79:0.01261733594037882204,((((Dmcad:0.07241452901193769220,(HsCDX2:0.01816598529480654284,(HsCDX4:0.11085996105384572641,HsCDX1:0.02104817986589351334)61:0.02068054536057264969)67:0.05279115838114240011)100:0.54873787228456605281,Dmftz:0.02985453683888684290)59:0.08873551545051490408,(HsHOXA6:0.00009156983344755757,(HsHOXB6:0.03100025476617918052,((((HsHOXD8:0.01884372253721222287,(HsHOXC8:0.01570752870537161019,HsHOXB8:0.00009156983344755757)61:0.01299180987909859773)88:0.03250093689308256734,((((HsHOXD11:0.00009156983344755757,(HsHOXA11:0.02977832629845657622,HsHOXC11:0.04468083343611489039)27:0.01325266305291381355)54:0.02826659510420139257,((HsHOXC12:0.15784033817496337382,HsHOXD12:0.02936713901200857166)100:0.21489322384496850615,(HsHOXD13:0.00009156983344755757,(HsHOXA13:0.00009156983344755757,(HsHOXC13:0.06044855030443376659,HsHOXB13:0.16048132148723442958)22:0.01235949992916249469)96:0.13745365210624799213)100:0.35632097724755074086)100:0.27888210802793417242)99:0.24454424099592364517,(HsHOXC10:0.00009156983344755757,(HsHOXD10:0.01482080373592247965,HsHOXA10:0.02947873730961747887)58:0.02964224320342507060)99:0.08131886101924548638)28:0.04078018133716784094,(HsHOXC9:0.00009156983344755757,((DmAbdB:0.34362685921577823533,HsHOXD9:0.00009156983344755757)12:0.02016835617008045159,(HsHOXA9:0.03053119516533314357,HsHOXB9:0.04373227487283364023)35:0.01239319399924202966)4:0.00900485920787037243)19:0.06554526116087816545)97:0.32112621360096305079)87:0.09166223387873140283,HsHOXC6:0.05304259462042842932)18:0.00916387173245959176,((((DmScr:0.06635346648427098426,HsHOXA7:0.00009156983344755757)18:0.01516029305010730202,DmAntp:0.00009156983344755757)5:0.00009156983344755757,HsHOXB7:0.03067992823113566483)15:0.01508647814984442372,(DmAbdA:0.02223354147546857673,DmUbx:0.03847388712664567834)100:0.04910786259532232134)3:0.00009156983344755757)9:0.01566068621614610801)10:0.01554188268336653342)50:0.06217124743375345569)39:0.02531785349593539472,HsHOXC5:0.05950183137841328490)26:0.02738150991229509890)50:0.06542754931895528037,DmDfd:0.06236235376100898037)12:0.01452390686300862252)93:0.16890421659631443818,((SmHox3b:0.07557779879949172441,(HsHOXD3:0.01381627332762229952,(HsHOXA3:0.00009156983344755757,HsHOXB3:0.01380798238680753035)33:0.00009156983344755757)79:0.10542121415196517575)28:0.09161656704944641516,(HsPDX1:0.06093527583009515636,PsXlox:0.00009156983344755757)100:0.07502006904932478903)15:0.06496098048258366897)92:0.14999683095005872380,((Dmind:0.12080828721279930626,(HsGSX2:0.01376732038204669072,HsGSX1:0.01281469332969771037)70:0.00959849924065126793)100:0.29176447330445803852,(((HsHOXA2:0.00009156983344755757,HsHOXB2:0.01448419590278402988)47:0.04595592964304291705,Dmpb:0.00009156983344755757)78:0.11007101956618857430,(HsHOXB1:0.00009156983344755757,(HsHOXA1:0.00648857672610833863,(HsHOXD1:0.09253839202228693328,Dmlab:0.11089843138291538560)75:0.04397187437785189668)80:0.10033068529084272769)100:0.29067232060042302866)4:0.00009156983344755757)6:0.05030263639750741367)73:0.06899189946958404762)23:0.04804220470294075229,(HsMNX1:0.04175334309830667362,Dmexex:0.06511166878388395529)100:0.16647699587378606001)8:0.02457406223981003016)82:0.11778038246052044413)81:0.04853908681604135467)0:0.09807114311965808851)0:0.11870113331918197286)0:0.13183827423422958547)0:0.21346120120771810980)0:0.07328247483998677481,((MlHD31:0.73841805988886688450,((MlHD76b:0.45898948349977403138,MlHD76a:0.53203796965303307154)98:0.36726307557310361451,MlHD86:1.22677406630400431808)61:0.10467405729649502388)55:0.24795349314835690713,((MlHD01:0.71430550637940593006,MlHD15:0.35225287645280151105)39:0.11558466938009138991,((MlHD60:0.61685928686746549499,MlHD79:0.66882714476311633245)88:0.21133539483147648075,(MlHD77a:0.16804510394976029941,MlHD77b:0.27824585004215790507)100:0.97821216647586772819)47:0.22557287969832254260)35:0.19577143060106125261)9:0.10790953862788142670)0:0.15266079336311386139)0:0.24087671946889960273)0:0.00009156983344755757,((Dmonecut:0.04848132462273738869,(HsONECUT3:0.10030422303073642520,(HsONECUT2:0.06225510971656115361,HsONECUT1:0.04813286542446160859)88:0.03040277153510485136)74:0.04822372350978374606)100:1.08391711515961963741,(HsADNP:0.37985361046342291935,HsADNP2:0.59430385497506565962)100:1.18488700179074446517)78:0.18229849430268602051)0:0.29092273493626630287,((MlSIX59a:0.29428633250560609635,(MlSIX59c:0.59596089163721710502,((MlSIX59b:0.00009156983344755757,MlSIX59e:0.00009156983344755757)84:0.00009156983344755757,MlSIX59d:0.08500972751128203775)100:0.36582662879852478888)99:0.36902250936072605869)100:0.50462989582622830298,(HsHOMEZI:0.45913781054676350291,((HsZHX3I:0.16751612512776850594,HsZHX2I:0.40402267764297755681)78:0.15546532682224098454,HsZHX1I:0.14896385706156958784)100:0.73505590743420645694)100:1.78270186821596032800)26:0.19949029538357765379)16:0.08536855842118026838,(MlSIX13c:0.35051479400725094049,(((MlSIX13e:1.07839950409922358254,(MlSIX13b:0.54765490892094370601,MlSIX13d:0.62581604187226069769)22:0.07504576722925494769)49:0.15310706850596011996,(((MlSIX32a:0.00009156983344755757,MlSIX32b:0.00009156983344755757)100:1.14545422823298137516,MlSIX32c:0.12549357415209783095)69:0.23484851257119318535,((HsSIX4:0.07227431499972425399,(HsSIX5:0.20119226843901716340,DmSix4:0.11007210231747498186)31:0.08177434122426151253)100:0.18650796892175744435,(MlSIX27:0.04532654409199339540,(MlSIX41:0.04654752452529133805,((((DmOptix:0.04753189508185858697,(HsSIX6:0.01544001860506692171,HsSIX3:0.00009156983344755757)43:0.00009156983344755757)100:0.19053229548732136811,(MlSIX28:0.23318033564895268572,MlSIX36:0.33510561623858914349)18:0.05389539200395337959)53:0.16556450925940785490,(HsSIX2:0.01484535619056944963,HsSIX1:0.01528869830311422109)49:0.00009156983344755757)16:0.01493452225116703204,Dmso:0.02987864667153105475)7:0.00009156983344755757)36:0.11854560966375227160)30:0.10817890947564492987)32:0.07089013668778899879)49:0.25865272602920930112)12:0.15592819776983396496,(MlSIX13a:0.34482433601866685491,MlSIX13f:0.26171633610720346219)68:0.15259621366457062908)68:0.04030520326109085505)99:0.47277787958066214147)11:0.15961185434111660464)91:0.20243873701043335611)100:0.30572985147548559226,(DmCG11617:0.74844418759815345421,(HsMKX:0.47554850840010304269,(HsIRX6:0.02790416065670252646,(((Dmcaup:0.01402928877870108365,Dmara:0.01419002773701350320)97:0.02503044298769021084,((HsIRX2:0.00009156983344755757,HsIRX5:0.00009156983344755757)92:0.05423455415188615375,(HsIRX1:0.01386025540778309390,HsIRX3:0.00009156983344755757)100:0.03292725675798596763)68:0.02440418748709475422)55:0.02117007183098680578,(HsIRX4:0.04222941849249153834,Dmmirr:0.00009156983344755757)82:0.01506688338081909294)20:0.00009156983344755757)100:0.37820349381055823335)100:0.41499695876020953333)61:0.08134547331505531664)100:0.28104841935263930042)100:0.20560419166267565605)48:0.04060372745863442823,(AmPrep:0.08605220267644952958,(HsPKNOX1:0.02692780311250116826,HsPKNOX2:0.00009156983344755757)83:0.03294223337096884724)99:0.12243760377979591436,MlTALE18:0.15017913713532415887);
