# Supplementary material for: The homeodomain complement of the ctenophore Mnemiopsis leidyi suggests that Ctenophora and Porifera diverged prior to the ParaHoxozoa
Source: EvoDevo. 2010 Oct 4;1:9. doi: 10.1186/2041-9139-1-9 (PMC2959044; doi:10.1186/2041-9139-1-9)
Supplement: Additional file 5 — Simulation analysis to assess the feasibility of estimating relative branch lengths from 60 amino acids. Includes data used to determine the feasibility of the technique used to assess relative branch lengths from trees based on 60-amino acid matrices (as described in the main text). [file 2041-9139-1-9-S5.ZIP]

Archive with 203 entries (201 files):
- AF05_Ryan_et_al_2010.brlen_sim/
- AF05_Ryan_et_al_2010.brlen_sim/AF05_Ryan_et_al_2010.brlen_sim.pdf
- AF05_Ryan_et_al_2010.brlen_sim/seq-gen_data_and_best_ml_trees/
- AF05_Ryan_et_al_2010.brlen_sim/seq-gen_data_and_best_ml_trees/1.phy
- AF05_Ryan_et_al_2010.brlen_sim/seq-gen_data_and_best_ml_trees/1.tre
- AF05_Ryan_et_al_2010.brlen_sim/seq-gen_data_and_best_ml_trees/10.phy
- AF05_Ryan_et_al_2010.brlen_sim/seq-gen_data_and_best_ml_trees/10.tre
- AF05_Ryan_et_al_2010.brlen_sim/seq-gen_data_and_best_ml_trees/100.phy
- AF05_Ryan_et_al_2010.brlen_sim/seq-gen_data_and_best_ml_trees/100.tre
- AF05_Ryan_et_al_2010.brlen_sim/seq-gen_data_and_best_ml_trees/11.phy
- AF05_Ryan_et_al_2010.brlen_sim/seq-gen_data_and_best_ml_trees/11.tre
- AF05_Ryan_et_al_2010.brlen_sim/seq-gen_data_and_best_ml_trees/12.phy
- AF05_Ryan_et_al_2010.brlen_sim/seq-gen_data_and_best_ml_trees/12.tre
- AF05_Ryan_et_al_2010.brlen_sim/seq-gen_data_and_best_ml_trees/13.phy
- AF05_Ryan_et_al_2010.brlen_sim/seq-gen_data_and_best_ml_trees/13.tre
- AF05_Ryan_et_al_2010.brlen_sim/seq-gen_data_and_best_ml_trees/14.phy
- AF05_Ryan_et_al_2010.brlen_sim/seq-gen_data_and_best_ml_trees/14.tre
- AF05_Ryan_et_al_2010.brlen_sim/seq-gen_data_and_best_ml_trees/15.phy
- AF05_Ryan_et_al_2010.brlen_sim/seq-gen_data_and_best_ml_trees/15.tre
- AF05_Ryan_et_al_2010.brlen_sim/seq-gen_data_and_best_ml_trees/16.phy
- AF05_Ryan_et_al_2010.brlen_sim/seq-gen_data_and_best_ml_trees/16.tre
- AF05_Ryan_et_al_2010.brlen_sim/seq-gen_data_and_best_ml_trees/17.phy
- AF05_Ryan_et_al_2010.brlen_sim/seq-gen_data_and_best_ml_trees/17.tre
- AF05_Ryan_et_al_2010.brlen_sim/seq-gen_data_and_best_ml_trees/18.phy
- AF05_Ryan_et_al_2010.brlen_sim/seq-gen_data_and_best_ml_trees/18.tre
- AF05_Ryan_et_al_2010.brlen_sim/seq-gen_data_and_best_ml_trees/19.phy
- AF05_Ryan_et_al_2010.brlen_sim/seq-gen_data_and_best_ml_trees/19.tre
- AF05_Ryan_et_al_2010.brlen_sim/seq-gen_data_and_best_ml_trees/2.phy
- AF05_Ryan_et_al_2010.brlen_sim/seq-gen_data_and_best_ml_trees/2.tre
- AF05_Ryan_et_al_2010.brlen_sim/seq-gen_data_and_best_ml_trees/20.phy
- AF05_Ryan_et_al_2010.brlen_sim/seq-gen_data_and_best_ml_trees/20.tre
- AF05_Ryan_et_al_2010.brlen_sim/seq-gen_data_and_best_ml_trees/21.phy
- AF05_Ryan_et_al_2010.brlen_sim/seq-gen_data_and_best_ml_trees/21.tre
- AF05_Ryan_et_al_2010.brlen_sim/seq-gen_data_and_best_ml_trees/22.phy
- AF05_Ryan_et_al_2010.brlen_sim/seq-gen_data_and_best_ml_trees/22.tre
- AF05_Ryan_et_al_2010.brlen_sim/seq-gen_data_and_best_ml_trees/23.phy
- AF05_Ryan_et_al_2010.brlen_sim/seq-gen_data_and_best_ml_trees/23.tre
- AF05_Ryan_et_al_2010.brlen_sim/seq-gen_data_and_best_ml_trees/24.phy
- AF05_Ryan_et_al_2010.brlen_sim/seq-gen_data_and_best_ml_trees/24.tre
- AF05_Ryan_et_al_2010.brlen_sim/seq-gen_data_and_best_ml_trees/25.phy
- AF05_Ryan_et_al_2010.brlen_sim/seq-gen_data_and_best_ml_trees/25.tre
- AF05_Ryan_et_al_2010.brlen_sim/seq-gen_data_and_best_ml_trees/26.phy
- AF05_Ryan_et_al_2010.brlen_sim/seq-gen_data_and_best_ml_trees/26.tre
- AF05_Ryan_et_al_2010.brlen_sim/seq-gen_data_and_best_ml_trees/27.phy
- AF05_Ryan_et_al_2010.brlen_sim/seq-gen_data_and_best_ml_trees/27.tre
- AF05_Ryan_et_al_2010.brlen_sim/seq-gen_data_and_best_ml_trees/28.phy
- AF05_Ryan_et_al_2010.brlen_sim/seq-gen_data_and_best_ml_trees/28.tre
- AF05_Ryan_et_al_2010.brlen_sim/seq-gen_data_and_best_ml_trees/29.phy
- AF05_Ryan_et_al_2010.brlen_sim/seq-gen_data_and_best_ml_trees/29.tre
- AF05_Ryan_et_al_2010.brlen_sim/seq-gen_data_and_best_ml_trees/3.phy
- AF05_Ryan_et_al_2010.brlen_sim/seq-gen_data_and_best_ml_trees/3.tre
- AF05_Ryan_et_al_2010.brlen_sim/seq-gen_data_and_best_ml_trees/30.phy
- AF05_Ryan_et_al_2010.brlen_sim/seq-gen_data_and_best_ml_trees/30.tre
- AF05_Ryan_et_al_2010.brlen_sim/seq-gen_data_and_best_ml_trees/31.phy
- AF05_Ryan_et_al_2010.brlen_sim/seq-gen_data_and_best_ml_trees/31.tre
- AF05_Ryan_et_al_2010.brlen_sim/seq-gen_data_and_best_ml_trees/32.phy
- AF05_Ryan_et_al_2010.brlen_sim/seq-gen_data_and_best_ml_trees/32.tre
- AF05_Ryan_et_al_2010.brlen_sim/seq-gen_data_and_best_ml_trees/33.phy
- AF05_Ryan_et_al_2010.brlen_sim/seq-gen_data_and_best_ml_trees/33.tre
- AF05_Ryan_et_al_2010.brlen_sim/seq-gen_data_and_best_ml_trees/34.phy
- AF05_Ryan_et_al_2010.brlen_sim/seq-gen_data_and_best_ml_trees/34.tre
- AF05_Ryan_et_al_2010.brlen_sim/seq-gen_data_and_best_ml_trees/35.phy
- AF05_Ryan_et_al_2010.brlen_sim/seq-gen_data_and_best_ml_trees/35.tre
- AF05_Ryan_et_al_2010.brlen_sim/seq-gen_data_and_best_ml_trees/36.phy
- AF05_Ryan_et_al_2010.brlen_sim/seq-gen_data_and_best_ml_trees/36.tre
- AF05_Ryan_et_al_2010.brlen_sim/seq-gen_data_and_best_ml_trees/37.phy
- AF05_Ryan_et_al_2010.brlen_sim/seq-gen_data_and_best_ml_trees/37.tre
- AF05_Ryan_et_al_2010.brlen_sim/seq-gen_data_and_best_ml_trees/38.phy
- AF05_Ryan_et_al_2010.brlen_sim/seq-gen_data_and_best_ml_trees/38.tre
- AF05_Ryan_et_al_2010.brlen_sim/seq-gen_data_and_best_ml_trees/39.phy
- AF05_Ryan_et_al_2010.brlen_sim/seq-gen_data_and_best_ml_trees/39.tre
- AF05_Ryan_et_al_2010.brlen_sim/seq-gen_data_and_best_ml_trees/4.phy
- AF05_Ryan_et_al_2010.brlen_sim/seq-gen_data_and_best_ml_trees/4.tre
- AF05_Ryan_et_al_2010.brlen_sim/seq-gen_data_and_best_ml_trees/40.phy
- AF05_Ryan_et_al_2010.brlen_sim/seq-gen_data_and_best_ml_trees/40.tre
- AF05_Ryan_et_al_2010.brlen_sim/seq-gen_data_and_best_ml_trees/41.phy
- AF05_Ryan_et_al_2010.brlen_sim/seq-gen_data_and_best_ml_trees/41.tre
- AF05_Ryan_et_al_2010.brlen_sim/seq-gen_data_and_best_ml_trees/42.phy
- AF05_Ryan_et_al_2010.brlen_sim/seq-gen_data_and_best_ml_trees/42.tre
- AF05_Ryan_et_al_2010.brlen_sim/seq-gen_data_and_best_ml_trees/43.phy
- AF05_Ryan_et_al_2010.brlen_sim/seq-gen_data_and_best_ml_trees/43.tre
- AF05_Ryan_et_al_2010.brlen_sim/seq-gen_data_and_best_ml_trees/44.phy
- AF05_Ryan_et_al_2010.brlen_sim/seq-gen_data_and_best_ml_trees/44.tre
- AF05_Ryan_et_al_2010.brlen_sim/seq-gen_data_and_best_ml_trees/45.phy
- AF05_Ryan_et_al_2010.brlen_sim/seq-gen_data_and_best_ml_trees/45.tre
- AF05_Ryan_et_al_2010.brlen_sim/seq-gen_data_and_best_ml_trees/46.phy
- AF05_Ryan_et_al_2010.brlen_sim/seq-gen_data_and_best_ml_trees/46.tre
- AF05_Ryan_et_al_2010.brlen_sim/seq-gen_data_and_best_ml_trees/47.phy
- AF05_Ryan_et_al_2010.brlen_sim/seq-gen_data_and_best_ml_trees/47.tre
- AF05_Ryan_et_al_2010.brlen_sim/seq-gen_data_and_best_ml_trees/48.phy
- AF05_Ryan_et_al_2010.brlen_sim/seq-gen_data_and_best_ml_trees/48.tre
- AF05_Ryan_et_al_2010.brlen_sim/seq-gen_data_and_best_ml_trees/49.phy
- AF05_Ryan_et_al_2010.brlen_sim/seq-gen_data_and_best_ml_trees/49.tre
- AF05_Ryan_et_al_2010.brlen_sim/seq-gen_data_and_best_ml_trees/5.phy
- AF05_Ryan_et_al_2010.brlen_sim/seq-gen_data_and_best_ml_trees/5.tre
- AF05_Ryan_et_al_2010.brlen_sim/seq-gen_data_and_best_ml_trees/50.phy
- AF05_Ryan_et_al_2010.brlen_sim/seq-gen_data_and_best_ml_trees/50.tre
- AF05_Ryan_et_al_2010.brlen_sim/seq-gen_data_and_best_ml_trees/51.phy
- AF05_Ryan_et_al_2010.brlen_sim/seq-gen_data_and_best_ml_trees/51.tre
- AF05_Ryan_et_al_2010.brlen_sim/seq-gen_data_and_best_ml_trees/52.phy
- AF05_Ryan_et_al_2010.brlen_sim/seq-gen_data_and_best_ml_trees/52.tre
- AF05_Ryan_et_al_2010.brlen_sim/seq-gen_data_and_best_ml_trees/53.phy
- AF05_Ryan_et_al_2010.brlen_sim/seq-gen_data_and_best_ml_trees/53.tre
- AF05_Ryan_et_al_2010.brlen_sim/seq-gen_data_and_best_ml_trees/54.phy
- AF05_Ryan_et_al_2010.brlen_sim/seq-gen_data_and_best_ml_trees/54.tre
- AF05_Ryan_et_al_2010.brlen_sim/seq-gen_data_and_best_ml_trees/55.phy
- AF05_Ryan_et_al_2010.brlen_sim/seq-gen_data_and_best_ml_trees/55.tre
- AF05_Ryan_et_al_2010.brlen_sim/seq-gen_data_and_best_ml_trees/56.phy
- AF05_Ryan_et_al_2010.brlen_sim/seq-gen_data_and_best_ml_trees/56.tre
- AF05_Ryan_et_al_2010.brlen_sim/seq-gen_data_and_best_ml_trees/57.phy
- AF05_Ryan_et_al_2010.brlen_sim/seq-gen_data_and_best_ml_trees/57.tre
- AF05_Ryan_et_al_2010.brlen_sim/seq-gen_data_and_best_ml_trees/58.phy
- AF05_Ryan_et_al_2010.brlen_sim/seq-gen_data_and_best_ml_trees/58.tre
- AF05_Ryan_et_al_2010.brlen_sim/seq-gen_data_and_best_ml_trees/59.phy
- AF05_Ryan_et_al_2010.brlen_sim/seq-gen_data_and_best_ml_trees/59.tre
- AF05_Ryan_et_al_2010.brlen_sim/seq-gen_data_and_best_ml_trees/6.phy
- AF05_Ryan_et_al_2010.brlen_sim/seq-gen_data_and_best_ml_trees/6.tre
- AF05_Ryan_et_al_2010.brlen_sim/seq-gen_data_and_best_ml_trees/60.phy
- AF05_Ryan_et_al_2010.brlen_sim/seq-gen_data_and_best_ml_trees/60.tre
- AF05_Ryan_et_al_2010.brlen_sim/seq-gen_data_and_best_ml_trees/61.phy
- AF05_Ryan_et_al_2010.brlen_sim/seq-gen_data_and_best_ml_trees/61.tre
- AF05_Ryan_et_al_2010.brlen_sim/seq-gen_data_and_best_ml_trees/62.phy
- AF05_Ryan_et_al_2010.brlen_sim/seq-gen_data_and_best_ml_trees/62.tre
- AF05_Ryan_et_al_2010.brlen_sim/seq-gen_data_and_best_ml_trees/63.phy
- AF05_Ryan_et_al_2010.brlen_sim/seq-gen_data_and_best_ml_trees/63.tre
- AF05_Ryan_et_al_2010.brlen_sim/seq-gen_data_and_best_ml_trees/64.phy
- AF05_Ryan_et_al_2010.brlen_sim/seq-gen_data_and_best_ml_trees/64.tre
- AF05_Ryan_et_al_2010.brlen_sim/seq-gen_data_and_best_ml_trees/65.phy
- AF05_Ryan_et_al_2010.brlen_sim/seq-gen_data_and_best_ml_trees/65.tre
- AF05_Ryan_et_al_2010.brlen_sim/seq-gen_data_and_best_ml_trees/66.phy
- AF05_Ryan_et_al_2010.brlen_sim/seq-gen_data_and_best_ml_trees/66.tre
- AF05_Ryan_et_al_2010.brlen_sim/seq-gen_data_and_best_ml_trees/67.phy
- AF05_Ryan_et_al_2010.brlen_sim/seq-gen_data_and_best_ml_trees/67.tre
- AF05_Ryan_et_al_2010.brlen_sim/seq-gen_data_and_best_ml_trees/68.phy
- AF05_Ryan_et_al_2010.brlen_sim/seq-gen_data_and_best_ml_trees/68.tre
- AF05_Ryan_et_al_2010.brlen_sim/seq-gen_data_and_best_ml_trees/69.phy
- AF05_Ryan_et_al_2010.brlen_sim/seq-gen_data_and_best_ml_trees/69.tre
- AF05_Ryan_et_al_2010.brlen_sim/seq-gen_data_and_best_ml_trees/7.phy
- AF05_Ryan_et_al_2010.brlen_sim/seq-gen_data_and_best_ml_trees/7.tre
- AF05_Ryan_et_al_2010.brlen_sim/seq-gen_data_and_best_ml_trees/70.phy
- AF05_Ryan_et_al_2010.brlen_sim/seq-gen_data_and_best_ml_trees/70.tre
- AF05_Ryan_et_al_2010.brlen_sim/seq-gen_data_and_best_ml_trees/71.phy
- AF05_Ryan_et_al_2010.brlen_sim/seq-gen_data_and_best_ml_trees/71.tre
- AF05_Ryan_et_al_2010.brlen_sim/seq-gen_data_and_best_ml_trees/72.phy
- AF05_Ryan_et_al_2010.brlen_sim/seq-gen_data_and_best_ml_trees/72.tre
- AF05_Ryan_et_al_2010.brlen_sim/seq-gen_data_and_best_ml_trees/73.phy
- AF05_Ryan_et_al_2010.brlen_sim/seq-gen_data_and_best_ml_trees/73.tre
- AF05_Ryan_et_al_2010.brlen_sim/seq-gen_data_and_best_ml_trees/74.phy
- AF05_Ryan_et_al_2010.brlen_sim/seq-gen_data_and_best_ml_trees/74.tre
- AF05_Ryan_et_al_2010.brlen_sim/seq-gen_data_and_best_ml_trees/75.phy
- AF05_Ryan_et_al_2010.brlen_sim/seq-gen_data_and_best_ml_trees/75.tre
- AF05_Ryan_et_al_2010.brlen_sim/seq-gen_data_and_best_ml_trees/76.phy
- AF05_Ryan_et_al_2010.brlen_sim/seq-gen_data_and_best_ml_trees/76.tre
- AF05_Ryan_et_al_2010.brlen_sim/seq-gen_data_and_best_ml_trees/77.phy
- AF05_Ryan_et_al_2010.brlen_sim/seq-gen_data_and_best_ml_trees/77.tre
- AF05_Ryan_et_al_2010.brlen_sim/seq-gen_data_and_best_ml_trees/78.phy
- AF05_Ryan_et_al_2010.brlen_sim/seq-gen_data_and_best_ml_trees/78.tre
- AF05_Ryan_et_al_2010.brlen_sim/seq-gen_data_and_best_ml_trees/79.phy
- AF05_Ryan_et_al_2010.brlen_sim/seq-gen_data_and_best_ml_trees/79.tre
- AF05_Ryan_et_al_2010.brlen_sim/seq-gen_data_and_best_ml_trees/8.phy
- AF05_Ryan_et_al_2010.brlen_sim/seq-gen_data_and_best_ml_trees/8.tre
- AF05_Ryan_et_al_2010.brlen_sim/seq-gen_data_and_best_ml_trees/80.phy
- AF05_Ryan_et_al_2010.brlen_sim/seq-gen_data_and_best_ml_trees/80.tre
- AF05_Ryan_et_al_2010.brlen_sim/seq-gen_data_and_best_ml_trees/81.phy
- AF05_Ryan_et_al_2010.brlen_sim/seq-gen_data_and_best_ml_trees/81.tre
- AF05_Ryan_et_al_2010.brlen_sim/seq-gen_data_and_best_ml_trees/82.phy
- AF05_Ryan_et_al_2010.brlen_sim/seq-gen_data_and_best_ml_trees/82.tre
- AF05_Ryan_et_al_2010.brlen_sim/seq-gen_data_and_best_ml_trees/83.phy
- AF05_Ryan_et_al_2010.brlen_sim/seq-gen_data_and_best_ml_trees/83.tre
- AF05_Ryan_et_al_2010.brlen_sim/seq-gen_data_and_best_ml_trees/84.phy
- AF05_Ryan_et_al_2010.brlen_sim/seq-gen_data_and_best_ml_trees/84.tre
- AF05_Ryan_et_al_2010.brlen_sim/seq-gen_data_and_best_ml_trees/85.phy
- AF05_Ryan_et_al_2010.brlen_sim/seq-gen_data_and_best_ml_trees/85.tre
- AF05_Ryan_et_al_2010.brlen_sim/seq-gen_data_and_best_ml_trees/86.phy
- AF05_Ryan_et_al_2010.brlen_sim/seq-gen_data_and_best_ml_trees/86.tre
- AF05_Ryan_et_al_2010.brlen_sim/seq-gen_data_and_best_ml_trees/87.phy
- AF05_Ryan_et_al_2010.brlen_sim/seq-gen_data_and_best_ml_trees/87.tre
- AF05_Ryan_et_al_2010.brlen_sim/seq-gen_data_and_best_ml_trees/88.phy
- AF05_Ryan_et_al_2010.brlen_sim/seq-gen_data_and_best_ml_trees/88.tre
- AF05_Ryan_et_al_2010.brlen_sim/seq-gen_data_and_best_ml_trees/89.phy
- AF05_Ryan_et_al_2010.brlen_sim/seq-gen_data_and_best_ml_trees/89.tre
- AF05_Ryan_et_al_2010.brlen_sim/seq-gen_data_and_best_ml_trees/9.phy
- AF05_Ryan_et_al_2010.brlen_sim/seq-gen_data_and_best_ml_trees/9.tre
- AF05_Ryan_et_al_2010.brlen_sim/seq-gen_data_and_best_ml_trees/90.phy
- AF05_Ryan_et_al_2010.brlen_sim/seq-gen_data_and_best_ml_trees/90.tre
- AF05_Ryan_et_al_2010.brlen_sim/seq-gen_data_and_best_ml_trees/91.phy
- AF05_Ryan_et_al_2010.brlen_sim/seq-gen_data_and_best_ml_trees/91.tre
- AF05_Ryan_et_al_2010.brlen_sim/seq-gen_data_and_best_ml_trees/92.phy
- AF05_Ryan_et_al_2010.brlen_sim/seq-gen_data_and_best_ml_trees/92.tre
- AF05_Ryan_et_al_2010.brlen_sim/seq-gen_data_and_best_ml_trees/93.phy
- AF05_Ryan_et_al_2010.brlen_sim/seq-gen_data_and_best_ml_trees/93.tre
- AF05_Ryan_et_al_2010.brlen_sim/seq-gen_data_and_best_ml_trees/94.phy
- AF05_Ryan_et_al_2010.brlen_sim/seq-gen_data_and_best_ml_trees/94.tre
- AF05_Ryan_et_al_2010.brlen_sim/seq-gen_data_and_best_ml_trees/95.phy
- AF05_Ryan_et_al_2010.brlen_sim/seq-gen_data_and_best_ml_trees/95.tre
- AF05_Ryan_et_al_2010.brlen_sim/seq-gen_data_and_best_ml_trees/96.phy
- AF05_Ryan_et_al_2010.brlen_sim/seq-gen_data_and_best_ml_trees/96.tre
- AF05_Ryan_et_al_2010.brlen_sim/seq-gen_data_and_best_ml_trees/97.phy
- AF05_Ryan_et_al_2010.brlen_sim/seq-gen_data_and_best_ml_trees/97.tre
- AF05_Ryan_et_al_2010.brlen_sim/seq-gen_data_and_best_ml_trees/98.phy
- AF05_Ryan_et_al_2010.brlen_sim/seq-gen_data_and_best_ml_trees/98.tre
- AF05_Ryan_et_al_2010.brlen_sim/seq-gen_data_and_best_ml_trees/99.phy
- AF05_Ryan_et_al_2010.brlen_sim/seq-gen_data_and_best_ml_trees/99.tre
