# Supplementary material for: The homeodomain complement of the ctenophore Mnemiopsis leidyi suggests that Ctenophora and Porifera diverged prior to the ParaHoxozoa
Source: EvoDevo. 2010 Oct 4;1:9. doi: 10.1186/2041-9139-1-9 (PMC2959044; doi:10.1186/2041-9139-1-9)
Supplement: Additional file 5 — Simulation analysis to assess the feasibility of estimating relative branch lengths from 60 amino acids. Includes data used to determine the feasibility of the technique used to assess relative branch lengths from trees based on 60-amino acid matrices (as described in the main text). [file 2041-9139-1-9-S5.ZIP › AF05_Ryan_et_al_2010.brlen_sim/seq-gen_data_and_best_ml_trees/11.phy]

16 60
dc.1    SKKTVQPLSIYKTLQLEKEYSFNTFVNQRPCLNVTDALCHTERLTDVWIKDRKYPWKATN
dc.2    LKRQSQPNSKYHTIELEKDVDFNIFVKRRGCINLSHDVKLKHDGVDVWIKEHKFPWAANH
dc.3    QVRENDHARAYQNYQLQRQLRFNSLLLRWWVVSMGHSLCFAEQHINIWFKTERAKWRTGP
dc.4    QVRHLQSYTVGATLDAEKELPITFGFFILRQTNGTVKICPSDAELPEWFPSKGPRWEEEA
da.1    FSRVQLTYVRYQALEPGKETRLDRNFSARARIDAAHSSVNAELEISVRTKTQKLQWKKEA
da.2    HSRGRKSYVQYQALEFGNETLFERNFPSRRRKDAQRTAVEVRPGIKVRFKRRRMDIKREG
da.3    QTRGKRNYMRYKTLELEKGERYDRYFRARRRIEISFALILPAREIRIQFEYRRMKYKKEG
da.4    GRRGRLRTSQYGALENDKEFYLAAYSTRRKRIQVTLPFCLVEEQMELWLARRASAKAKPD
db.1    REKDRQQYSKCKEGTLEKDFSLNRSTAAQSEVKVQYALYLSKKKIRPRFTSRSMNWPKEK
db.2    SQRGKQAKNGYQDGALAKESTMNGFINSKKHATLRQALCLHKKKMPAGFTTCSMNWPLGQ
db.3    KNRGERAYARYQALYLEQEIVDNKYFISRPSTSMANALCYTDQQMRTWFHSAELRWTKQI
db.4    RKIGLPSYINYRSVDLDKEFDLRKDLTSERVVEVANDVCLGLQALNDWLPNGRLNWKNEY
dd.1    RKRGRKSFMPFAAIDLTTEVEFPTYSKKQRFVDTAQALCLSNGPIRVWLQDSPRHWTQYG
dd.2    GKGSRKFFVAFQSLDIDREFQFPSVSKHMRQIRAHHTKCLREGPIRSLLEEYPIKWRKCG
dd.3    RKEGPKIRVRGEDFPEDIAAQFNCEIKEKRYIQVNQPRCAYEKTIQARLRQRPVRWSRYV
dd.4    AKLAKSVITRYNSPEVRKPLHYTRALSARANLEMGSSLNLTFKELLVWFLTRRTKRTEQG
