# Supplementary material for: The homeodomain complement of the ctenophore Mnemiopsis leidyi suggests that Ctenophora and Porifera diverged prior to the ParaHoxozoa
Source: EvoDevo. 2010 Oct 4;1:9. doi: 10.1186/2041-9139-1-9 (PMC2959044; doi:10.1186/2041-9139-1-9)
Supplement: Additional file 5 — Simulation analysis to assess the feasibility of estimating relative branch lengths from 60 amino acids. Includes data used to determine the feasibility of the technique used to assess relative branch lengths from trees based on 60-amino acid matrices (as described in the main text). [file 2041-9139-1-9-S5.ZIP › AF05_Ryan_et_al_2010.brlen_sim/seq-gen_data_and_best_ml_trees/14.phy]

16 60
dc.1    TKRGDMFYDWYNLLQLETMFHFDKHICSQQRVNAEQRLCLSAIQIKLWLSQKGLKWSQEN
dc.2    TERGLMTYHWFDSLALQALFHFAKFICQRQRVRDSQKLCLRKLQAKIWLKGPELRWKGEL
dc.3    KERGRFSPGWYNTIDLDKWYLYDKWICFRRSVRIDLNFCVVDLNIKMWSRAKSMSWVRDT
dc.4    QRGKLEVHVWYTILELDEDLFFSANFARRQRAKINKRLSHVRREPKLWFRERRYKRLNQD
da.1    RERGRHTTTRYQSLTFEEDFHFNKYSDRQKIATASENLTMSCRQGQLGSQNKRMKQEKQY
da.2    RKHGRQTTTRYQTLTLEEDFYFNRPADRNQRVKIAEAIVMNCEQSKTGFNTKGMKVRKQF
da.3    SEEGRHDTARYLSFTLQTSFHFNRFIARRRRVQIIHALTLTSKQNKPWFQSQRMRWANHN
da.4    LRAGRAACPRYQSLEIEQEFHCHKYQRKWRRMAIRHATCLADGHVDKWYQNKHMELKRHR
db.1    TKAGRQTFHRFQRLAPPPRFLSERWYSNKGRFEIIHATCPKSRTTKVWPQYRGVKCLKDN
db.2    SKQDHRQFARYQTLQPPSRLYSNRWITEIRRFDLLHASCPRERDVRVWLRADEIRDRNEK
db.3    LKGGTQTYTHIQTLELMSRFHFNGYLVNRYGSMIPQMMCPVVPELEMWLQCTWGKWKKES
db.4    TIRSNASFIRYLALELKKAFRFNRYLNGRQAIDVCYAFCEGDALVGKWFAARGPNWKQES
dd.1    WYKRGSGYPAVQTTKSEKGFTLSIYGTRLERLVGKLFVCTGEHQLQLSFNKWRLRWKRQS
dd.2    HKESPRSYLADRTFEVDKENNLDQYLDKLRRKDGPTGICTHEQQLRLGFANERIVDQWQS
dd.3    VKGDRRGSDKSDAHVTAKEYNFERHLAPRLRIEPPAAICVGCKRLHIRFWNLQLAWKTMD
dd.4    IKHEELPFDRYETIVEDRDGKLEPYLAFKARGEMVYSLRLTEKRVKVWFTNKEIPRGYAK
