# Supplementary material for: The homeodomain complement of the ctenophore Mnemiopsis leidyi suggests that Ctenophora and Porifera diverged prior to the ParaHoxozoa
Source: EvoDevo. 2010 Oct 4;1:9. doi: 10.1186/2041-9139-1-9 (PMC2959044; doi:10.1186/2041-9139-1-9)
Supplement: Additional file 5 — Simulation analysis to assess the feasibility of estimating relative branch lengths from 60 amino acids. Includes data used to determine the feasibility of the technique used to assess relative branch lengths from trees based on 60-amino acid matrices (as described in the main text). [file 2041-9139-1-9-S5.ZIP › AF05_Ryan_et_al_2010.brlen_sim/seq-gen_data_and_best_ml_trees/23.phy]

16 60
dc.1    KTGGSKWFAKMQTKELKQGLYFEMILTKTRSIEISNALSLCVSTGYIGFHVKKTLWRREH
dc.2    RTGGRSCYMHCLKLEWMNKVNYNKVPTDNSKIQILDVLCLCSSASKVGSQIRKLVWELES
dc.3    TNRHKNSFIRCETMQLLQQLSTNRLLTGSRSTSISHSGCFGDGDVRVGLQVREVAWRSEN
dc.4    EKRGGQTYFRYVACLWLDSLQFDRYLTSARPMQIFQLLDTESADIKVSFQSRRTNWNRRT
da.1    CRKARHTYPRLGTFKQQEDFYCHCHLPKRRRTLIAHLLDFTRKEMKIWFDSLTMEWKKDV
da.2    ARWGKDTYTRFQSLREQEQFYPSCYLPRKRRIMLVQLPAITNKQTKNWFQARDMEWKKEN
da.3    RDRLKEAYTAYQTKELREQSYSNKYIPRKAQLITSQVLCMADRQVRIWLGSKRMKWKKET
da.4    RKNARVTFNRYSTLDLQRKLHFDQYLYRSRRMEIAHVRNSAEPQVKIWFRWQSMKWKSEN
db.1    RARGDMQYSQYQNLKLTIEVHYFQHMLGHTRVKSGISLTATGIGVTTWFPESRYGWNLDS
db.2    RHQGKQVYRAYSSLKTTEEFRYDIYPARAGQDEIGTAITAAAIQMTMWYQSKRIEWRRTP
db.3    RPRACQMYTKYVILQLEMVFKYTMFLLRDRRSETRFDLYAAQIIVKTWPKKKQIEWDVNN
db.4    PKGGKYYYRRLQSLETQREFHFLRHANLKEGAEILISFQLAEAKSKIWFDGRRMRWRKIN
dd.1    QKTGTKGYTMVETSKVRDDIHHSRHLKIRQQLEFRYTICMTEQHVKGWQPVYRMHSKLED
dd.2    GHRLGRSYTKHGETAIGDEIHYCRYLKIKEELGRLNDICMAEKEIKNWYPTYGLRWLLEK
dd.3    PKRLREAYTRYQTSANEKDENFNEYLQRPEQFTAQNYVCLGRCDATVYFLHRQLQMQEEN
dd.4    QQPAHQHMLKEEHFELPREKYYDRHISQYDNMGGAQKYYFFKGQVKGWFKAGKVAFRKRL
