# Supplementary material for: The homeodomain complement of the ctenophore Mnemiopsis leidyi suggests that Ctenophora and Porifera diverged prior to the ParaHoxozoa
Source: EvoDevo. 2010 Oct 4;1:9. doi: 10.1186/2041-9139-1-9 (PMC2959044; doi:10.1186/2041-9139-1-9)
Supplement: Additional file 5 — Simulation analysis to assess the feasibility of estimating relative branch lengths from 60 amino acids. Includes data used to determine the feasibility of the technique used to assess relative branch lengths from trees based on 60-amino acid matrices (as described in the main text). [file 2041-9139-1-9-S5.ZIP › AF05_Ryan_et_al_2010.brlen_sim/seq-gen_data_and_best_ml_trees/24.phy]

16 60
dc.1    NKRGHQAKKQIKIQELKKSLQFLRYATDLTCIPVPHAICLTKVEVKVWFNCQKKRWSGRN
dc.2    CIRGRKTNEEAQSKKLKKLANLDRYLKNPLRVSVHHSLVISRVEGEIWLPPSRDKVSKKN
dc.3    KEGGRHKNRENNTRAIEKQSRYSKHFSKQEAREVLHSLVFTKKEVNVYSPLHRIGWKMDN
dc.4    KKDERRSYAKYLELGLNESHHQDNLVATKDTIEVVHTMWFPDTQAKYWFSTGTMDWGKDN
da.1    RKYGRQSTKFYGAVQLDIEFEPKCCIGGHRRLDIAYILCLTKDDLRVWFEKRGAKWQKED
da.2    WKTARESYGRYPEYQLDKEFQPNSYGSGVRKIEIIHSLNLTKEELNIWIDPRELQWHKAH
da.3    RKTCKQDYTRFQHDQLETDFPLILYLVKRRTMGITHIIALTLWQLKVFYRDSDVQWTEEY
da.4    RTRVRTAYSTYRTLDLERYFHFSRYLIRKNCLEIPHALCSFWRHIKLWFQRKQLVWEKAS
db.1    RKSGWATYSRLQSLTLDREFHGYKHLKSPQRVEASYVICLEKRQIIIWFKFLGTRWTRKD
db.2    PKRGRPVYFSFHSGSPDEYFTEDKYLKRPHRIEADYAICLEEIGLTIWFKSNAVNWKKPN
db.3    QKKTRISYTRYETLGLDKTCYYDQYLKRSRRVQVDYALYLIESQIAVFFIRRRMKWEHEN
db.4    AKQGKRVHAKKETPELVSEFQFFDFLTRQAMVRVVYMLCLSDRKVKNWHDGRRLLWLQRT
dd.1    MEKRGNSYTNHPGDNTEKGFFACHYAVKPRRAEIVHLVGLVDCKSNVWFQNRRTSWEAEG
dd.2    LKKGPWGWTGDSTVCTHRKFLFDFYALSAQRTEIAHAVFLPDGKLERWFRNNRGDWKAEA
dd.3    VTKKEVPYTEHSKVEVEMAFVFDRRDFVRARVEVRHAVCATQRQIKMRLQGRKAPYKGQA
dd.4    KEEGARPFIRTPSLETDKDFQFWAQLNNRRHVEASLAYCVAEGKVKIKLQDRKSDYTGGQ
