# Supplementary material for: The homeodomain complement of the ctenophore Mnemiopsis leidyi suggests that Ctenophora and Porifera diverged prior to the ParaHoxozoa
Source: EvoDevo. 2010 Oct 4;1:9. doi: 10.1186/2041-9139-1-9 (PMC2959044; doi:10.1186/2041-9139-1-9)
Supplement: Additional file 5 — Simulation analysis to assess the feasibility of estimating relative branch lengths from 60 amino acids. Includes data used to determine the feasibility of the technique used to assess relative branch lengths from trees based on 60-amino acid matrices (as described in the main text). [file 2041-9139-1-9-S5.ZIP › AF05_Ryan_et_al_2010.brlen_sim/seq-gen_data_and_best_ml_trees/28.phy]

16 60
dc.1    AKSARQVHARVQKGEFEHDLHMDQFLIQQRRIDIEHIIVLTKRQIKSWFTNKKIEWRTED
dc.2    WKSEGQFYTRVERPNLDKDVSFARFLIQIKGIDVLSSLLFTDKPVQLWFQDRRIAWSKDE
dc.3    KKCDLKKYARKEKLKMDREFKFDDAPTREHSLAIAQLLSLRDREVDGWFQNRRVQQKTDC
dc.4    KKMGGQQYLRDPSGDAENCVQNGFYLANRGFIRNGDGFALTEGRIRKWSQNSEVKWSKAG
da.1    REEGDQSCTQSLRMEVEKKFHFKVYTYRSRKISTQFTICLLDQQIQIWQQENKVRWKKPN
da.2    TEGGAQSYTSLQSLHLEKEFHLNVYAPNRYRIESGHMICLIDQQIQIWLEDHMMRWKKPN
da.3    ERGGKQTFTASQSLELELDLSFEDYMKKRRLIEVYHNLCMAAQQLKLELQNDLTRWKKDN
da.4    RKRQRQAFKRYTAMDEKKEIYFKQYLATYTRMDMVYSLCFAERFMKDWFHDRLVKEQKQN
db.1    AKRGKDAFINYHLFELDSEFDYQAYLLRLHKILNTATQVLGDRQIEMWFQSRKQNWRKEN
db.2    AKAAQEAYAKAQPLEVNGELKSQTCLVRPHRMNSANRLCLPKRQAKIFFSTNKKDWKKDK
db.3    RRQGRQCYVSYPAVLTDKDFLFNTHLCRPFKIEIVNKDEHAERQFRMWYPDCKMQQKKQG
db.4    KDDGTNPDVRYHTLDKEKEFRLDRFLAKRKRAEKSMVLFTAETEVRIYYQNRNIKWKLEH
dd.1    AKDGTNAYMKFFTPELERQFYYGRYVIRIEFIDIACAPRLGDKTICTWPIYRITRGKPEV
dd.2    RAWASNNYAKFYLTNLDFQGTDGRNTIQKEVSSLVLATRVPNQHIELWRVFQTIDGDDAI
dd.3    RKEEKNNDTKSYNFHKEKPHHYEVNVCLREFFEAKLGKRTREQSIRVWTQDQKPKASKDL
dd.4    GLRSPQGKTPLQLWKLDKDARFDRNFMRLKWAELTEASCLGVRKTRLKFKDFYSSWNKQM
