# Supplementary material for: The homeodomain complement of the ctenophore Mnemiopsis leidyi suggests that Ctenophora and Porifera diverged prior to the ParaHoxozoa
Source: EvoDevo. 2010 Oct 4;1:9. doi: 10.1186/2041-9139-1-9 (PMC2959044; doi:10.1186/2041-9139-1-9)
Supplement: Additional file 5 — Simulation analysis to assess the feasibility of estimating relative branch lengths from 60 amino acids. Includes data used to determine the feasibility of the technique used to assess relative branch lengths from trees based on 60-amino acid matrices (as described in the main text). [file 2041-9139-1-9-S5.ZIP › AF05_Ryan_et_al_2010.brlen_sim/seq-gen_data_and_best_ml_trees/3.phy]

16 60
dc.1    RCKSKQVYIGNPSLDLIKQCYYNIYYAHRLIIDKARSNCPHEGQTITRFQVRGLEWLNEQ
dc.2    RLKDGQMYKSLENLVLTKECYFAKYFNHKFKINIARSKCISEQSTKFWFQVRRPDWIKDE
dc.3    DQRDSKINRREKVMEKPRHFHYSRSAARRLATQFALAPCSAGQEIRVWYHDKRLVWWKEQ
dc.4    FRKSLRTATFQQITERESRFFLTVYLSPRKQTDTERLLSLITRGQRIWLMNQRLKQRKES
da.1    KRRCRDTYLSYYTFEPERDLHHNRYFTRRRRVNIVPAFCKSSAKIESWYHMPPMKWQEDK
da.2    YSQERFTYSKYKSFEVDPDLHYTIDLTRRRCIDIDKALHLKRIQINLWCDSPPDKWQKDN
da.3    GKREERKYNRYRLFELKKDLQFYGYLTRSWQTEIAGALYLHEAQVQGWLESKRLSWQTRI
da.4    QKRSKIADVGYQTLKLEQELGFNKYLFHMRRLAIAHVVCLTERETKMRFQNRRTKWKREA
db.1    DKHGKYGSTAYVTAEFESRYKFDRFLDMLRLVKVIHQFSLGGKNLMIWLQLTDLKDEGER
db.2    DKRGLGGYSRYVSKELESRYQFVRHLARLGLIEIINAFCSGDLPMTHWFRSKGLNDAGEK
db.3    QRRGKHTYTRYVSPEIEADYHFTIRLNKAKEINIVKMFCLEERQIPMWESPTSMTWRARK
db.4    DSRGRRVYTKHKALEVAGNVYLNVYLVGDKTAEVMVKLCFAQEEIKLWFENKRDRWLQPS
dd.1    TDHVQETYDRKLNTEIEESFHSSEYLSVRRERLNTKAIGTSWPKEAAWFLTQRDKWKSDH
dd.2    KNRDQDSYTREADIDTQRAFHPGDYLSAAKRVHLATFLCLDWQQVASRLLNESFQWKSGY
dd.3    TQKGQEYYGEQEALNRSKTFHQAEYMANRETSQILGAQRLVWEHIKASYSEHKIKWTHGQ
dd.4    DPEGVKEVCRYGTSQFEKEAELRKRLVGKRTLMVGHELCLAVHPNKLVFLSRTQEWQKEA
