# Supplementary material for: The homeodomain complement of the ctenophore Mnemiopsis leidyi suggests that Ctenophora and Porifera diverged prior to the ParaHoxozoa
Source: EvoDevo. 2010 Oct 4;1:9. doi: 10.1186/2041-9139-1-9 (PMC2959044; doi:10.1186/2041-9139-1-9)
Supplement: Additional file 5 — Simulation analysis to assess the feasibility of estimating relative branch lengths from 60 amino acids. Includes data used to determine the feasibility of the technique used to assess relative branch lengths from trees based on 60-amino acid matrices (as described in the main text). [file 2041-9139-1-9-S5.ZIP › AF05_Ryan_et_al_2010.brlen_sim/seq-gen_data_and_best_ml_trees/30.phy]

16 60
dc.1    NKVGGGVYGTQHLVVVSRTSRINEQLEAVFRVECNHAMSPAARGVRSWLQPRDLNWKQTA
dc.2    NKRSKQICRVHELLIANRASHLNRFIEKPFKVEAVHVKAITIRHIREWFELRQMNWRQGN
dc.3    KRQLDDSYIRYETLVVEPQSQFDQYLSKLVKIEQAHEIYIETRRIANWEHPRPMDLEQAD
dc.4    RSSASQTPSSHDANDLEQEFQCYSYRIANITVLVEQGLHATECRNRTLFNAQLTMLRREG
da.1    KKTPRQGVLQNQILELSHEFHYNTYFPKRSLVERAHLLYLKEQQVNIGFRGKRLNWTKAR
da.2    RKKPRHDCARNQVLNLDREFHFSTYLNARRRVEISHRLYLKSEQIIIWFRGQKLRVTQER
da.3    RNGPHQTYASAQILELDEERMFNWYWTGRRRVDIVQRLCMKDRQIQTCIQGIQVRWIKEW
da.4    KLRARLDFTKLQSIELDKALHLNKYLLRGQGVGMAYPLRLSERGLKVWPRQNKVKWRRQP
db.1    RDLAQQCYTRIDILDWDSFFHFYKHVGHKRRICINYSTSLTDQQLIVTFHDGRLRRKKEN
db.2    RKLGKERYTRHSILASEKFFQFGPRPSRQRALGLEQALTVSDRIVIIVFHDKKMRRKKEN
db.3    RKQDHGAYHHYRTPQLEGYFRVDPYPPPYRRFGATHELTNTDIHMLLWFYEGRIKWRRDQ
db.4    RKTSKERYTKEKSLEIKKEYDLNRYVDERQDFQLVQYLEAQKSRVKRRFEESKMKWTTAS
dd.1    YKRSTENFARYQAINIEDLVHFPSKFLFKGQLQEVPTHCMERLQHGLWFSAWRIKWLPDS
dd.2    KRHGRQGINQQPPSDLEYLMRLHGALIFKGQVEMIHTVLFENVERDIYLQLWMVKWNEAS
dd.3    SKKGKKPCPIGLSVSIEENLHIQRHVTTRPAVEIASSMCLSKKEDATTYPAWHIKWHELA
dd.4    SDNAKQSEGRARSVKLKKKYYFSTPNTESKRVKITHIACTDWGKVNIWFPEAKLEWMQQN
