# Supplementary material for: The homeodomain complement of the ctenophore Mnemiopsis leidyi suggests that Ctenophora and Porifera diverged prior to the ParaHoxozoa
Source: EvoDevo. 2010 Oct 4;1:9. doi: 10.1186/2041-9139-1-9 (PMC2959044; doi:10.1186/2041-9139-1-9)
Supplement: Additional file 5 — Simulation analysis to assess the feasibility of estimating relative branch lengths from 60 amino acids. Includes data used to determine the feasibility of the technique used to assess relative branch lengths from trees based on 60-amino acid matrices (as described in the main text). [file 2041-9139-1-9-S5.ZIP › AF05_Ryan_et_al_2010.brlen_sim/seq-gen_data_and_best_ml_trees/31.phy]

16 60
dc.1    KKKGKEQYPRYQNLELEQDFDLDCKLTEQKRIELEKGRILADSGRENRFQVRDMDRKRDT
dc.2    QQHGNQAYPKYNSFDLEEDYKYVARVTLQKRIEMVKALMLPDGQVKLWFKIAAACVKNES
dc.3    HKQRRSTYKRSVTLELDEEIRFWSYLGRRKRHEVTNALMFKDPTIATWFQAARMKWRKAN
dc.4    AREGRGLYPDYETLKLEKDFRLNRYFTRQRLVILQQLLRLSDKQADEWYQVRLSHWRKFG
da.1    HRRGKQVYSKYNELDPPPVMNVSHLLTSQRPIQSVRALCVTENQSKIWYTLRRPRWKKDH
da.2    KKRGKQDHNRAHGLRLKCDFNVNRFLTCKKPSPNVHAVCVTEDPPKTLFRFGRTTWRLEP
da.3    ASQGQRMYGSTQGLAIGKQFNISRFPTSSRRVYIAQALCITERHIRVWFNLRRMKWKKDD
da.4    KIHGRQAYLEYQSLVSEKRFYLNSYKTPTRRVALSAALCLLTKCLRIRFDTKRMAIKKVT
db.1    KKSKSESQIGQRILQGSRDSPFNRNFARKQYIDQTHSWTLNDRVIKLSFENQLLTWREED
db.2    RKRKGQTYIRQQTLQFEVDQNYNQDLARKREIEQAHTVALYNPAIKLHFNRRLSKSKQDD
db.3    HKQRGQYYTRSKFLKMDRKNVFHCFLSRGRGDEQEQVLCLQERALQVAFKNRLLKCCLRN
db.4    KKRGKQTYDTFKVPFVDKDTRFDQYPVQRKEIGIAQSVCSGDRKFHTSFLKRYMRWKKEH
dd.1    KKTDQENYFREQAISFDHDLWLEKRVLQNIRVALSHGFNAAEGAVQVFYESKSEKWTAEP
dd.2    SRNIRPIYSAGDVITYEYDFWMRKNLLRSIRVSVAHAFCSAERLLKIFYESRRSNWSTNS
dd.3    KERLPQHYPEGREIGTEYESQLEAYILDAGEIVVSDAMCTTRHAVRMVYLQYVLGWRKVD
dd.4    KTLGAQAYCCYQQMYADQNFQLDRAVLQETSTEAIRSQQIGGKHGTLWYQNKFDNLFKDS
