# Supplementary material for: The homeodomain complement of the ctenophore Mnemiopsis leidyi suggests that Ctenophora and Porifera diverged prior to the ParaHoxozoa
Source: EvoDevo. 2010 Oct 4;1:9. doi: 10.1186/2041-9139-1-9 (PMC2959044; doi:10.1186/2041-9139-1-9)
Supplement: Additional file 5 — Simulation analysis to assess the feasibility of estimating relative branch lengths from 60 amino acids. Includes data used to determine the feasibility of the technique used to assess relative branch lengths from trees based on 60-amino acid matrices (as described in the main text). [file 2041-9139-1-9-S5.ZIP › AF05_Ryan_et_al_2010.brlen_sim/seq-gen_data_and_best_ml_trees/34.phy]

16 60
dc.1    RQRGQQTNAKNQPLPMQAFMHNYDLLAKRARGDMAQALCSAEEVTRAWAQEAKVTWKVRE
dc.2    RQKVRCVYVLVQNLEMSKFFDAYNLAAKRARLALAHAGSLIENEKKIWVSNPQARWVNDE
dc.3    ATKGKKVYQKYSQLDLDKNYDSNPFPAKTARLDISKGSGFLQDGIAAWDQNLELKEGGAF
dc.4    KKTEELVFTEYQSAGTEKEFNGKKPLTKHKKKEVVPPLCIKFREVEVWFQQRHKKMKGSH
da.1    GKRSGPTYNNYASLEVEKESHFSLYLALRQVVRVTHSLCRAERATRVWIERRAVSWKQNK
da.2    GSPSGPTRNNYPSLEIEKMFRFGWQLARRKIIEIAQSICENARKIRMWIQNRRISWRQDA
da.3    GKRGRRTYNNYKALEVAEVFEFRRYLARRGSVQVTWSLCKIIRKVTSRFENARVKWALDQ
da.4    RKRGHKVISTYHTFELRKEFHSLSYTMGRRGMALDQELYLRLKQIQVWFDTRDIKWGKEN
db.1    VKQGSQSYARGMNRAREKNFCYAAYVDRTKKKEITLTLCSIDRQSKIFFSNRRLFWKKKS
db.2    TKGGRQTYTRIQTRDLALRARYSVYLSRRQKVQITDSMCLLDKHSVNTHQTAYYFWRRRT
db.3    GRFGLRTHARYESMEANREFLLNLYEVRKRETEIAGNLCPNMSLMEIFYQIRKLFQKKDN
db.4    RKAWRRNYKRWQILMLEKDVRFLSYIAFRRGIDVGRASAVQDGQLKDWFQDNRIKWQKEN
dd.1    VERWHSAHLKVGAIEEARCSHLGRGLSRKELFQVKPTLCLSLNNIKIWEAHYREKWLKGD
dd.2    GEKWKKTHTNFDETENILEFYFSRYLYKRTTFQISHSLCLTDRGIRVWENSKLPKLTKRE
dd.3    WSKRILADGRCKLVETGRDLSQDHYLSAGSQFPVSHVLGFTDCAIEYRFGTKKPEQRRGD
dd.4    REKWCCSYGRYQTYNMAKGLGMTWYAIKRKRIQYDGCLYLGAAAEHIYLERKALAWERVE
