# Supplementary material for: The homeodomain complement of the ctenophore Mnemiopsis leidyi suggests that Ctenophora and Porifera diverged prior to the ParaHoxozoa
Source: EvoDevo. 2010 Oct 4;1:9. doi: 10.1186/2041-9139-1-9 (PMC2959044; doi:10.1186/2041-9139-1-9)
Supplement: Additional file 5 — Simulation analysis to assess the feasibility of estimating relative branch lengths from 60 amino acids. Includes data used to determine the feasibility of the technique used to assess relative branch lengths from trees based on 60-amino acid matrices (as described in the main text). [file 2041-9139-1-9-S5.ZIP › AF05_Ryan_et_al_2010.brlen_sim/seq-gen_data_and_best_ml_trees/37.phy]

16 60
dc.1    RRRGFAAKTKIANLSLDHEFHFRPYLESNGSDDAAYSLVTTDKKLQLWFRTGRIVWKNKN
dc.2    MNKLETTYTKTQTHVLDYEPYFAKCLSSGGSLDTSYSLDTIEKQLYMWFGTGRVATREEN
dc.3    RTRGTTKYPRYLTIDLDNEYPFNQFLQRVSRIMPAPPFCLANAELKLSFQTSQVDWKDDN
dc.4    RKRIRAPYKRYQIGALEKGSSSATFLKHKMGISAKFMLVVASDFIGVWFECSTIKWKKQA
da.1    RKGVRKQHASYDILKLEKAYELKRFLVRGIRNEIKHALCLIERQLQTSFQRKRMNWTKEV
da.2    RKGVKKEVTAYPMLKLEEVFHLRAYLTRGNRYEIQHTLCLTERRMKKDFEKRRMTWRKEV
da.3    QKRVGKSLTRYQERKLQQEYRFEKHLLVKVRVDIEAPFCLSQKQLKMPFPCRKMTWKKEM
da.4    QKEGLNSYSRFHTFDLQIGLHFAKHLTHRIHIQFQDPLHFVERLIKIFRQNRKIKCTSQN
db.1    RKRSRAKYMDYLLLELERQIHFTVYLMTRRIMFLPETITLTEKNAKLLFHGQRDKWEIDN
db.2    KKRSQATFSDTLMLGLDRRLHFSRYCTNKYQLILPLTNVLGEGQVKMWFARKRVKWEIHK
db.3    IKTGRHPYARYEKVEHDEDMYYTKYVTQRRIIELEKTLSYAQAAVKEVTTAKRVKWNRIS
db.4    REQSRHPYTRYEVLDNVRESHYTSYIPKLPRLEIVYSLHISGEKTRERFQDHNLKWKGSE
dd.1    CERGGKTYHKLQTASVDREIQLTHFVGTANKYTPDTALCMNGDYVMGGFETQKVRWAVNQ
dd.2    CDRGGQPYHKLETYEHNNDLTLTHFLGSRDKIEPPRHLCMTSDHIKVGFSTKWGQWAVAN
dd.3    VQKGQLNSQRYGTFEREKEIQFTQHLGISHKVGVTKDLCLSARNTRLVFVGAATKWQPDT
dd.4    RRTGKRSYTRHYSGVLQGEMQLMDYYTVRARSTLNEPLMYAPKDSDMWFPGKYNQWKRLE
