# Supplementary material for: The homeodomain complement of the ctenophore Mnemiopsis leidyi suggests that Ctenophora and Porifera diverged prior to the ParaHoxozoa
Source: EvoDevo. 2010 Oct 4;1:9. doi: 10.1186/2041-9139-1-9 (PMC2959044; doi:10.1186/2041-9139-1-9)
Supplement: Additional file 5 — Simulation analysis to assess the feasibility of estimating relative branch lengths from 60 amino acids. Includes data used to determine the feasibility of the technique used to assess relative branch lengths from trees based on 60-amino acid matrices (as described in the main text). [file 2041-9139-1-9-S5.ZIP › AF05_Ryan_et_al_2010.brlen_sim/seq-gen_data_and_best_ml_trees/47.phy]

16 60
dc.1    RESGQKCFTKYKRLESDADFHFIRYSLKQKKVKVAKGICFGERQKNSWRETSKCKWREDN
dc.2    RRQGRLSSKTYRGIVRQKEFPLMKLNPKRKPIEIAKEACLSERQTRLVHEVCKKQWKKET
dc.3    KKHETEVYARIHRLNMAQRYQFTKYNAKIRLCKIPHKLYLMQGQVRVWQDVCSMDWKKER
dc.4    HSRERKTWVKYDDIDAASDFNYHTHISRQVRLQVKQFTYLEGKQMAIWYPERKVEWQTDS
da.1    THKGKQEFCRYQVMQLGREDHFDKQLTTGARMEIVHRLCLAEKLISSWFQNQTMKRKKKH
da.2    AHGGHREYCRYRTLELEEEDHFNQKLTTGARVSVAHAMCLVDRQITNWFPDQKQKWSKKS
da.3    AIGGRKGICKYATAMLADERHFNRHPSQSKQLELAYKLCVVYKKFRIRRENKDIKWRKEA
da.4    RIHGRKVYNRYISLELDKQLHFNSFMNQRIRIEWGHSLCFRDRTIKIWFNAEKMKWKLEQ
db.1    STPGKKTFARDQTVEMEKNFPFPHNMLSKHQVDMSHGGCEGERQEKLCFQGRHLKWKHQS
db.2    EKSGNNLGARYQTVEIEQCFQFNQFLVMKPRVTIRHGGCSAVRQEKLWFQTKRLKWLRET
db.3    QFRGSHQFTDYDAIDPAVNYKFNRHLDLTDALEVAQAGCVIKKQVASWYQNQRINWKKEN
db.4    KKKDGVVYDPFDALEVDKNFQLKRYDARGQYTEEAHSLKTSGKKMKYFGKNHKKMWKNAT
dd.1    DNSMDKKFLRYSATHSDRPYHFSLYTGPLKGIEIARPICSFGALIRTCFLARKMNWGPEN
dd.2    ACSGGRKYTKYRALDQEKAYPFTICIASVQGIKLSKALCLIKHQTKIVFQSEKMHWGKEG
dd.3    HKITGLESALHRNLGVDDVYHFNPFIKPQQRCELPQTVELKLNQVKICFQVRNMNWKMEN
dd.4    KGWVSYSYAQRATLESETVFHFQLYVTRKRILQETPEFWLYNARVGFWFPDRVLKKKKAS
