# Supplementary material for: The homeodomain complement of the ctenophore Mnemiopsis leidyi suggests that Ctenophora and Porifera diverged prior to the ParaHoxozoa
Source: EvoDevo. 2010 Oct 4;1:9. doi: 10.1186/2041-9139-1-9 (PMC2959044; doi:10.1186/2041-9139-1-9)
Supplement: Additional file 5 — Simulation analysis to assess the feasibility of estimating relative branch lengths from 60 amino acids. Includes data used to determine the feasibility of the technique used to assess relative branch lengths from trees based on 60-amino acid matrices (as described in the main text). [file 2041-9139-1-9-S5.ZIP › AF05_Ryan_et_al_2010.brlen_sim/seq-gen_data_and_best_ml_trees/5.phy]

16 60
dc.1    NQRNPTVYGQYPVLQIQQDFLASVHLLKRRQSEISRAACASEIRVKTWYHCGDMRWKEGA
dc.2    EQKVHQTHAKHPILEERNDFFYIVTTTRRRRKEIARSKCFSGVHIKTDFAYGGMVWTRGN
dc.3    DKEGHQAGTLYQELEAQRGAFFGQYAQKQKATDSAKAVCMLEIRASTWCQYEESKFKEKN
dc.4    SSVRQGASIKYDSLKLDEKSECSKYCTWAGINVADHFLSQTRRNVVAWWNNKKLRWRKEK
da.1    KNRGSALLSHFQILELEKDFHFIRYHIDRRRLDVAHELELSDRNVEIWFEGRKMLNKRDL
da.2    KARGNQILSRFQVLELEIDFHFNKFEIKRHEIPASRGLHLTEEPIKVWFAGRRMSGKKEL
da.3    RLRGNQTFTTKCVLDMTKAFHYNRVMTKRKSVKISHAGHVSERPVKIWFEGRGTMRKKEN
da.4    GRKDKNLYTRYQCTELEKNFNYNETLTRKKDIGMAHGMGLTEKTVRDHLSNRMTKLGSDR
db.1    QKTGRQTYNKYKTLAPERSFNLNEYADSTLDYGVNYLTCTPERRTQVCFQSRQMKWTQAG
db.2    QKYGKLTFKKHHARDLDREADSNEYVGRNITFEVARIICLENRRIEVCFEGRRVKCKEAE
db.3    RKRSHQGSTRCQSVAHPQGFLFEEYSHKRVKIEIARVATQPGTQGRARFQNTRIHEHKAV
db.4    RRKGRRAYPLFQEFESEKEAECARYPSRSEKIEVGNSLLLASRYVKTIFHNYTIKGLSGN
dd.1    GKRYLQACKCFQSFELVGQFFWQWFVVRQVWIEVPMYSCSQEKDTTVWLQLTLMKWATAN
dd.2    KKWDMEMCNENQTFEIIGMFILNCSSAQRKRTEMALEVHPAEKRRHYWMLSASMPWGPDN
dd.3    RKQAEETYARFQHREFKGVFISNRYLGGKKRIEVSKELRQAGAKLDIWTTIKQLRWVEED
dd.4    TNKVRETYGIYNRMTVGKALHVIQLLSQVQNIEMPEPVCVFGTSIQHWFDDRGMNARRSS
