# Supplementary material for: The homeodomain complement of the ctenophore Mnemiopsis leidyi suggests that Ctenophora and Porifera diverged prior to the ParaHoxozoa
Source: EvoDevo. 2010 Oct 4;1:9. doi: 10.1186/2041-9139-1-9 (PMC2959044; doi:10.1186/2041-9139-1-9)
Supplement: Additional file 5 — Simulation analysis to assess the feasibility of estimating relative branch lengths from 60 amino acids. Includes data used to determine the feasibility of the technique used to assess relative branch lengths from trees based on 60-amino acid matrices (as described in the main text). [file 2041-9139-1-9-S5.ZIP › AF05_Ryan_et_al_2010.brlen_sim/seq-gen_data_and_best_ml_trees/50.phy]

16 60
dc.1    KCGIKPAYSQYSKVKLQKSFHFFTYLRRKKSVNVETPLCLTERQAHVWSEEHQNRKKREE
dc.2    RKPDKGAYTQYQKIVLRKEFHYYRYLTKRMWADVKTSLCLRERDSRTWYENRRPQWERDE
dc.3    LNVGRQMPSKYQTVKLDKSFKFPKYLSKAKCLEIKPNPCMIEHQVKTWFQYYRKKWERQD
dc.4    KILTNQTYTPHSTLDSKNHFQLAKYLLQQIDFGIKHAYVSTGKQIKILLQNQHMTWEAGT
da.1    RKRGDQFYLRFCSIPLERGFELDMYVTNDRRAEDAIGSCLTDRSAKVWSESQRMEWKSVT
da.2    NKQGQTSYGRLKLMERAKESNFTRYVSNPVPVEDALGLCLTDRQVRLWFESFHMQWRKEP
da.3    WNRGAQSYQRFQSVVTERELRCQRTATVRAQVEIALGLCFSNRAMKVWLQYRRMKIEKEG
da.4    KKARGLVKTKYQTFDLEKEMKFNRLLICDRAIEIAHVLPLSDRIIQSWYAHRKIRWTKSS
db.1    RRVGRGAYARYQLTAANDKVTFWMYLARRERQAVIKGLCVAQNHLRLWLQPAPTKWAKAS
db.2    RRIGKGELTRYESIELEQQLHFNKYLVLGVRQDVAWGLCFAQRQVKDWLYAGPSKRQQRV
db.3    QRRKRKAYARYQSLDLESEVHPASFLRNGSLKEISNVVCLTDKWMHLWFRNKPGRWKKKT
db.4    VTKGQQTHVKRQIQVEQLKFEFNKVLTHKRRIESATPFTVVAKEIRIWYQNKKIRWNRTI
dd.1    RQDGQLTHFNYKSLPLKSEVKNAEYFDTKRNFEKVEVICPGKKAIWIWFHNRKNRWKGNN
dd.2    DTDGQRSSTKIRAMPLRSEFEGAEYLDSAGAYAVPSRVCLFKQVVWEWFNQRKTRLRRSK
dd.3    VAQVTQGYPAYNGLPQQKMFRFTKHGSARRRYDVAETFCLCVVLLPVRFKTHKSRWKAKT
dd.4    AKEDKKTYKAYEYLQNTLEPKLAGDFTTNAFMDFIYALSLEDGQVDAWFTLKRTKWKIND
