# Supplementary material for: The homeodomain complement of the ctenophore Mnemiopsis leidyi suggests that Ctenophora and Porifera diverged prior to the ParaHoxozoa
Source: EvoDevo. 2010 Oct 4;1:9. doi: 10.1186/2041-9139-1-9 (PMC2959044; doi:10.1186/2041-9139-1-9)
Supplement: Additional file 5 — Simulation analysis to assess the feasibility of estimating relative branch lengths from 60 amino acids. Includes data used to determine the feasibility of the technique used to assess relative branch lengths from trees based on 60-amino acid matrices (as described in the main text). [file 2041-9139-1-9-S5.ZIP › AF05_Ryan_et_al_2010.brlen_sim/seq-gen_data_and_best_ml_trees/52.phy]

16 60
dc.1    SDRSRQDYDKYSIQETKKYFQLLEFFAAQQGVETLTPFGISESKIKVWRQNCRKRWIKNL
dc.2    GDRPRQDYFKYASHRTKKSFHFVRFSTVKHGMEGSSTADAVESKTRTWLQKCQARWINMV
dc.3    GSKEKQVYERTQTQEVDRLYNFHRYFNRQRGVDAVSTFQSSERRVQVWFENCQSPWDRET
dc.4    QLRGHFKFTERLVTELRRLFYFDEQTVRKKPVELMRNLSLSRKRVMIWYAYPELKWRTDD
da.1    RKRGPQTYTRHQNIELESEAYLNRYLVTRAGVEIAHHLNSNDKQIKAWYKEQRVKWVEKP
da.2    RKSGPQSYARYQILELQTELFVTYYSASKAGKEIAYAIDESDRSVKASYKNQRMEWTEKP
da.3    RIRGRPTYQRYQTVELDRRYCFSLYLGSWNRMSICQVLCLTERQIKACFSNKKKTWRDEN
da.4    AKLGDEDTGRFPSFRFHREFYSDMYLMKARGIDTTHQGCMTDQDVRSWPWNQQRKWEIEP
db.1    KNRGQQMLCGYAGPELDEEVHFSQYAVKRKRIGTVRVHDLTVRHVKLWLQDRTMKPKMET
db.2    RERAPKMHCGFASLEIDKEMLFTQYLIPCGKVRIARILGLRTRKVFLKFRPRTLKWKTKS
db.3    SQHGQQLYAKFAALELDQDVHWIRCFFRGRAMKIARILGLLESLVHIWLHNRKVYWQIGP
db.4    RRRGKNPYTRYKIVDIEKEFIYIKCHVPWQKFRSSPPLSLKEYQLEETLKTTWVRWKEDN
dd.1    ESRKKFRGKIYRRLDALFGHHHKRFLNKQQAFEKTQASCVTMQLVKIWDQQHQMRWDKDG
dd.2    GLRKKQQTKQSPNLDVQVGFDLREYLTKQKGIEMNQARYLGTGLVKIWSQRKKTKWAKGD
dd.3    GMRARQARDKYELLALPGLYRFLKYLSRRGGIDAGQPEGYGKGRVDTFAYEPKLNWAPVD
dd.4    KKKAQSMFCDYLTLGLVNELNIGMYPARQRRTAVLAGLGLTKKSEIAWLKSKRIKWALAG
