# Supplementary material for: The homeodomain complement of the ctenophore Mnemiopsis leidyi suggests that Ctenophora and Porifera diverged prior to the ParaHoxozoa
Source: EvoDevo. 2010 Oct 4;1:9. doi: 10.1186/2041-9139-1-9 (PMC2959044; doi:10.1186/2041-9139-1-9)
Supplement: Additional file 5 — Simulation analysis to assess the feasibility of estimating relative branch lengths from 60 amino acids. Includes data used to determine the feasibility of the technique used to assess relative branch lengths from trees based on 60-amino acid matrices (as described in the main text). [file 2041-9139-1-9-S5.ZIP › AF05_Ryan_et_al_2010.brlen_sim/seq-gen_data_and_best_ml_trees/53.phy]

16 60
dc.1    PNTTKRGFGRFLTLELEMEDDFNKRYDRVRKVAGEDKTWLSEGDLRSGLAKKKANWKKEN
dc.2    PKKNRQTFGWIPTLEKEQEYGFDRWVQTRTRAEETYYIRLSNPELRTGFKNKRIKWRKDN
dc.3    TETSRKTFSWYQTLELDQDFDFERYFCPRRRIGIARTLCLVDRHMDVWFGKKRVRWRKQN
dc.4    NQNYGQKYVTLQSLGVSEAFMFEYNWTKRAKIPVPKSLCLTENCIKISTQTKQLEADKEE
da.1    KKLVREHYTRYTCLGLEKWCLFSGYLSSGGRVEIAKPTSKATKKLKIWVENQRIKWRMDD
da.2    KNVGRDPYTRYNVLGMVKSSHVSRYLNNSGKITMCNPVPKTANQLKIKLENIRIKGTMDK
da.3    QNRGHGSHARDKMLGLEKESFFHGSITKGWDVEICLGLSKTESKINIWEQNERIDWKMNN
da.4    KRRSRQAYVWNETVELEGDFHFVQYATARRRLPISHKMTFVERHLKIWFRNASLVSVSEK
db.1    KACGRSRYTRKKSQQLENEFYLCEYLTRRERMEITHTLSLPGKSAVNWHQDRQQKLKKQS
db.2    RTCGRETYPKYEACELQKEFHITRYLQLKEKMEIRHINNLPDKQMNTWEQNRQVRLKQET
db.3    VMKGRQTYSAYQCLQLQKAFIEENYVKKRRQVEKTAPLSIPEFQIKIWYRNHQLRVKKEN
db.4    RQSSRLVDNKGQIIHLDKDPKFDNHLNLSIRIEVNSKLCLTERHIKLLFKKLRPEWNLDP
dd.1    GKRTPSKNPKYRTVSFRNEFITNTYLPGRDREDLLQPLGLTQTYIEPEFITEGGTKSEKI
dd.2    GKKGCAVASRLQDAPLANQFMIYKYLTSRDCCRVIRPLCLANRSVRPWIGTRGADRVKEI
dd.3    DRDDCPSFAKYLTKTLVPDFEFNQYPAGRNRLNVTHPLKQKEHQIEIWFHNKDFRTRRGL
dd.4    KRGGNQAYTQHQKFELERGINTKHYMPRRKGLQLMHPLCVVKQQAKQWTRRRAMLMRNEG
