# Supplementary material for: The homeodomain complement of the ctenophore Mnemiopsis leidyi suggests that Ctenophora and Porifera diverged prior to the ParaHoxozoa
Source: EvoDevo. 2010 Oct 4;1:9. doi: 10.1186/2041-9139-1-9 (PMC2959044; doi:10.1186/2041-9139-1-9)
Supplement: Additional file 5 — Simulation analysis to assess the feasibility of estimating relative branch lengths from 60 amino acids. Includes data used to determine the feasibility of the technique used to assess relative branch lengths from trees based on 60-amino acid matrices (as described in the main text). [file 2041-9139-1-9-S5.ZIP › AF05_Ryan_et_al_2010.brlen_sim/seq-gen_data_and_best_ml_trees/6.phy]

16 60
dc.1    EQNGRQVYTANEAHELAKDFDSPSFLQRLRDAEKLNKLFLPDKQPATWFDKGVMRWREKQ
dc.2    ERQGQQVSVTCQVSEYAKNYQFNPYLTKWKRVEIFHFVWLTEKQFAIKFDKTTLHWRRNE
dc.3    RSVVGQIAAEDVVVELAQDRTVGPTSVIIRRVEVAHSLCLIEKQLTLWFDPMRLYWKAKD
dc.4    VRRAREDFDRYDAYAIDKEFYFVKFIERKKAKVMVRSADLFDAPIKVWLRLNRFRWCRES
da.1    TDKGVENLTRLQHLKLEKSVEFNKHPNKGRRALKIEYFCYPGKEVKIEAVNSHIKWYKDS
da.2    KKKRVGNLRRLQTLKLEKSLEVNKYTNQRKKTLHVQSIDYEDKQATLITHKGRMKWKNEN
da.3    TNRSKQYLGKYQSLHLEKADHFPDYPTKRRKSRHAQSICYNDKKIKIETHNNRDKWNKES
da.4    RKRGLRDFIWHQSGEPQQDQQPNRYITTRREMEITSGLGLTERHMVLWVQSRKLKCRQQN
db.1    QTQGGQVPSPHRHLELEKKFFFHAFAASRRCLDFGQALKIGGGPICPWLTNPKLEWGKEE
db.2    KQLGGQIPLPHQRFELNKKLLFHQFTNGQRGIDIIRAMELTEGPVCTWFAKPRMKWLRED
db.3    DKKGRQIYTPRLYCEVTKGFRFNKYGTTRGIVEVTVSLIDTERPIKIWSSNQPARLRKEG
db.4    GKIGRSRCPHYQTLKLERQSKYENYTTKRQNIAVAHALSNTKKTTAEWFHNKRVGWGKRN
dd.1    FSSARKVYGGLPRANLKTDLVKDNFLSVKQVINIDNVLCLQTLKITVWLGNQGTSCTRQS
dd.2    RMQRRCINSKAPENAMDKEFQQDEYVLGKRSVDIAHVDCLQDLQMSVWQGKHEIDWNREH
dd.3    RNDRKSEYNTYQTVVHANKLPHNQYLKRARLMEILKASSVDSKTIDSWLAGQGPAWEQED
dd.4    RRKNRTIFLGKKGSELEKEALRTPYKSKQRHLKFLNLLVLQELKVNVWQQGGRLMWKVES
