# Supplementary material for: The homeodomain complement of the ctenophore Mnemiopsis leidyi suggests that Ctenophora and Porifera diverged prior to the ParaHoxozoa
Source: EvoDevo. 2010 Oct 4;1:9. doi: 10.1186/2041-9139-1-9 (PMC2959044; doi:10.1186/2041-9139-1-9)
Supplement: Additional file 5 — Simulation analysis to assess the feasibility of estimating relative branch lengths from 60 amino acids. Includes data used to determine the feasibility of the technique used to assess relative branch lengths from trees based on 60-amino acid matrices (as described in the main text). [file 2041-9139-1-9-S5.ZIP › AF05_Ryan_et_al_2010.brlen_sim/seq-gen_data_and_best_ml_trees/62.phy]

16 60
dc.1    RTRGKQEYGKFLALNSETVFHYETQLGRRRVSKVARALCIAKRPSRIWVKRYSVKWTLEN
dc.2    RRRGAQGYAKFLSMNSERDVHFERYVTTKSVIKVSRALCVSAKPVHLWHHKFSTKWKLHD
dc.3    RAQGRQTYNKFLALDLNKEFFFDRYVYSRKLVQVQRAQVLGKKPVKIWFKRGTTRWKREN
dc.4    VSNERHTFLQYRQLKFQRESHLKSYWAKETRPGLSATMFPREREIKIWIKEDQTIWKKKR
da.1    RKFGEDAFIRYCGLIIPSENHFSCHATRKRRQVIAHSSKLNDRTVDIWFRPIKMKWQKEN
da.2    GKLDDENFVRYKTLLLHRENHFNRDDPRKKQIQIVYSTTHNERALEIWSRPMRMKWKKEN
da.3    GKLAEENLSSHKAVLLPKDSKFNKYTTKKKRINIAHSLELPERCLGILTPSKKLKRGKIH
da.4    RKRGIKGEERYMTFELDKKFHYNPSFTNQVRIESIEAVCLVSRRVRVWFQERRRTQKKEK
db.1    KPLGREIHTHYQPLDSISEDHPSYYLSQRSQVETTVGFCLAYRSIKVWFSSGCMKWKKET
db.2    MGLLSQIHAHVQPFEIASEDQCSRYLARRGPLEAAHNLCLGYRGMKIWFSPRCMKAPRDT
db.3    RRVQKQLHTRNGPLRLTLVKSGPEYLERRNRVELGFILCLSKWQILTEIFSRCMKWKKKK
db.4    RKKYCDTYISYQNFGLEKKVHFNGRIGREGATDVAAQLSFILRQIKIRFQNSRIKWKKQK
dd.1    QRLSFGLNNEKFTVALNDDIYFTRYLIRKEAVEVSHVLCLFEKDERIWLDARRFMWWREA
dd.2    EKAPDEAQTGPFTGELKDKFHFNKILVRKNCTEITHGACIYEHKIRIFLDIRQFRWKKVR
dd.3    RKSDRLSLSVCLLIDLDESFHFSLFFRKHGTFEAASGQCALEEDIVFCLYGGLLQWRRES
dd.4    ADEGKLVYMLDQPFRKEGKFSYGRKLGREKHIEVADLFRACVRKLKVWFKNKQAQWKKNH
