# Supplementary material for: The homeodomain complement of the ctenophore Mnemiopsis leidyi suggests that Ctenophora and Porifera diverged prior to the ParaHoxozoa
Source: EvoDevo. 2010 Oct 4;1:9. doi: 10.1186/2041-9139-1-9 (PMC2959044; doi:10.1186/2041-9139-1-9)
Supplement: Additional file 5 — Simulation analysis to assess the feasibility of estimating relative branch lengths from 60 amino acids. Includes data used to determine the feasibility of the technique used to assess relative branch lengths from trees based on 60-amino acid matrices (as described in the main text). [file 2041-9139-1-9-S5.ZIP › AF05_Ryan_et_al_2010.brlen_sim/seq-gen_data_and_best_ml_trees/65.phy]

16 60
dc.1    QRKGRGQEMKGQNVEIEKDLNTPCHLMRKRQTRISRRLCLQDLEIRIWLERAHINWRTTC
dc.2    KRKGHRTDCRARPLAHDKDFATARNVTKKRQAEVPAMLAMGDREIRILFPKRRMSWKTTP
dc.3    EKESNQTLARAAAADLNQDFKDTHFTTRHKKTTIVHGLTIKEAKYLVVFESRQLKWKERN
dc.4    EEQPRQLIDSLHVTDFDNPFPYHCYLSVWKRITMQAQIEPTEKAMTPWFQGSKMPWKLEN
da.1    PQKGREQYYPYETINLAKEFNFSKYVARRIRLEVSYPPQLSEAEIKTWFGANQIEWAYGK
da.2    GKRGRQRFEPYETLELTKQINFAQIVSPRHRLEVSHNRRLSERQIKLWSGNDRMRWSKSD
da.3    RKSGRQSFYRYQSQELAKDFRFCEYVARRRRDELAYAAELNERQFKIWFQQDRGLWAKEG
da.4    RKGGTQSYTKLLALAHDQEVTFLLVLTRRRRIEIVEPLYLHERRVDVWAAGRKTPAKKFQ
db.1    ESSRRKGYARCCGLDADRCFYLNRYMFRTRRVQHSPTFCLAEGQQKIWCHNRQPKWISEN
db.2    HKGGEKAHTRCQILDVERVFYLQRYIPRPRKIQHTPDFCFTDREEKIWCDNRRPKGKDER
db.3    KKKGRQGYMLIQTLPGNRTFILNRYLSNRGRVQEIYCHCMTEWKEQLYSGGQQLWWKNEN
db.4    GGHARAPCDRTQSMELKKGFHFGGYFERRRKMPMGHSVQFRGRQVTTWFHSQRMKRRKAE
dd.1    KKRVRAVKVKYKSSDLKRDLKWDGYLMLKKNPNAIEASVICNALEDMWIHKTPMRWHKHK
dd.2    QGQGKKYWNCFKSSQLNKEYSFDGTLVRKLNTRASRKSGNRNADRRILVHRGRIKWNHEE
dd.3    ATWFKVVYESFRAFDLAKAFDFNKYLSQPRLIEIAKKSRLAETDVDQWFQCKTTKWFSPN
dd.4    QLAGRQAYLLYEPVDLGKILMLQGYRRGDRRIAYVHTGCVGDTARSLWFDRRKIKWKKES
