# Supplementary material for: The homeodomain complement of the ctenophore Mnemiopsis leidyi suggests that Ctenophora and Porifera diverged prior to the ParaHoxozoa
Source: EvoDevo. 2010 Oct 4;1:9. doi: 10.1186/2041-9139-1-9 (PMC2959044; doi:10.1186/2041-9139-1-9)
Supplement: Additional file 5 — Simulation analysis to assess the feasibility of estimating relative branch lengths from 60 amino acids. Includes data used to determine the feasibility of the technique used to assess relative branch lengths from trees based on 60-amino acid matrices (as described in the main text). [file 2041-9139-1-9-S5.ZIP › AF05_Ryan_et_al_2010.brlen_sim/seq-gen_data_and_best_ml_trees/66.phy]

16 60
dc.1    RNCENQAYMSHEPEALEKDYHSGRYLLKQLCIRLAGMLILVTTNMRHWFQNLGTRWQKEN
dc.2    RNYGVKACTRHETLDLDAEHHFGRYLFKHQRVHLAAFMILRVTAIKLWVPNGSTRWQTGS
dc.3    GTYGGKAREVYTTGSLREDYYFVRFLAKAKEAALREMRCLTGRSAVIWCKSEEARWSHKR
dc.4    KKQNPQPYGCYRIFGGKRMLNYNPYLIPRRQREILHVLCLTPRSIKLKFQRQDSTEKKTN
da.1    KKRARESCDRILTLAEENAYHSNQHLSRHRKTVLSLGVCLTEGQIEIHFPSNGAQWAYEA
da.2    RVRKEGTYTRYPTLDPEKAYNFNQYVARRGRTQLPIGMCLREGEVKIWFPNQYLQWTKET
da.3    KKRDRHNWTRYKQYELDKAFHLYQCLPQRRRAELIFGLTHSEQGVKVGFESHKLRWNKES
da.4    QRRGKETYSPYQILDLIEEFHFNRYLTDRLRIAFWQALYASDEEIKIWFKNKRVKRRKEE
db.1    RKQSGQTCTKYLDLEFGRQFPLNDYLSPKKRVQSNHATCQEEKPDEPWMAARKTLLKKEM
db.2    RKRARQSYLRYITLGLGKEFHFPGYKIRRRRVHIAQSLCLVRRTYQSWVQKKHAKLKDEM
db.3    RLRGSQTYIRFTSLTGEKDYQYNSFLTQGRQIKAFYPMAGIEKEIQVWDRKLKNKKRKDT
db.4    RKQGRQDEKRYSTLEVDKRFNFDSWLTNGPRTGVMHQIVLDEGGFKVWFANGKCKWKKDN
dd.1    RRQGQDAAETFYLLTLERQYQGGDQGGAQRCIEIAKHFSVEEGGITMLKQNYRNSSRRDS
dd.2    RRLGNEGSRKYDFVAWDIEYISSRHARSRRGVEIAGRFCVLQGVSALYFPSSAHKYKKPP
dd.3    KQKGREGYEQYSFFDTGQCVHFVRDTDRHRGMFTAQTHCKGEKHIPMCLKDRTQDWKERN
dd.4    RNAGCRKNHKYPYFKLGHHSHLNGCFLKRSKLNQVEAFSVTEKALEMANHSCRMKWDDWR
