# Supplementary material for: The homeodomain complement of the ctenophore Mnemiopsis leidyi suggests that Ctenophora and Porifera diverged prior to the ParaHoxozoa
Source: EvoDevo. 2010 Oct 4;1:9. doi: 10.1186/2041-9139-1-9 (PMC2959044; doi:10.1186/2041-9139-1-9)
Supplement: Additional file 5 — Simulation analysis to assess the feasibility of estimating relative branch lengths from 60 amino acids. Includes data used to determine the feasibility of the technique used to assess relative branch lengths from trees based on 60-amino acid matrices (as described in the main text). [file 2041-9139-1-9-S5.ZIP › AF05_Ryan_et_al_2010.brlen_sim/seq-gen_data_and_best_ml_trees/68.phy]

16 60
dc.1    TRRPKTDYAKFQSQDFERVYYFRKVFAQKHRSSMGHTLCTVDSEIKRWKEHERINFTEDD
dc.2    QYRPKGDYGKFDTLEYDRTTHFNKILASKRCLPIGQSNCLANKQMAKWRQHRRISWARPC
dc.3    RKMGTRVYAKYQLLELDKAAHFDKYLLRIKLVPVGHPFCLADRDNKYWEYKKRMGWNLKD
dc.4    PRAGSDSEVEDEKYQRDGEFRFYLYLILRKKIYVRTALGRISGTVKVKWQRKMLDWKKKA
da.1    KKSQAQDYSKFRVIKVEKEFHFNRHLIRRKRIEPSYSLCPEERHLRILVQSRKVKWQKKN
da.2    SKCGKQDYTQFKVGELETEFNFCQYLNLTRRIEFSYTLCSDERHIQTLDQDRKLKLKKKK
da.3    QRAGRQGYFQYTVLELDRDFHYNRYLTRGRRLGLTYALCNTPKKIKVGRKNELVKRMKAN
da.4    EEAGGRTYALFHALESEKEFHIAEILVRTRRLAVAYDICITPQQSKGWWQSRSARWKEDD
db.1    YERGRDNHTPYRTLELNTDFTFHLHLMQKDAVELRSTMALYNRQCEVWYQKRRTQSRPEN
db.2    YAGGKETHARYKSSDREAEFHYNFNLAQRTPTGVKHAGCLIEKQFATWFQQRRSRTSKQK
db.3    AKRGKQDDKWFQVLEREPQPHFDRYFMQCRHVEIEHAACLTNRRVESWGQKTRWGRKREG
db.4    RRRERHAYLEFFNLKLENEFRSHRYLHEARKVTYANSVCLNATKIQIWFPNRQVKWKKRE
dd.1    DMRGNKAFMTYEDLRLEKKTEFGRDKTQKKRIRLAHAVCNAEKERDFWKPAKDVRWKRRD
dd.2    RRKGELTLTVRAILHLPKDIEMTPERSRKQRLRIANGPSGNEMENKFWLPNKALRWLIMT
dd.3    GEEGEVVLTTLETPKLEKDVLFNQAQTGKKRTHIAEKLLLYERQAAACLACRHSEWKPQY
dd.4    SNPGHGTATSYSPYEMIKDFQFKRVMNKLHKRELIKVPCVEVKIERIWFYRIRIEWKKQC
