# Supplementary material for: The homeodomain complement of the ctenophore Mnemiopsis leidyi suggests that Ctenophora and Porifera diverged prior to the ParaHoxozoa
Source: EvoDevo. 2010 Oct 4;1:9. doi: 10.1186/2041-9139-1-9 (PMC2959044; doi:10.1186/2041-9139-1-9)
Supplement: Additional file 5 — Simulation analysis to assess the feasibility of estimating relative branch lengths from 60 amino acids. Includes data used to determine the feasibility of the technique used to assess relative branch lengths from trees based on 60-amino acid matrices (as described in the main text). [file 2041-9139-1-9-S5.ZIP › AF05_Ryan_et_al_2010.brlen_sim/seq-gen_data_and_best_ml_trees/73.phy]

16 60
dc.1    RKSARETNTEVQSIPVEHDTHYNIFLQKSGRDTLVHDYSLSVDYSRVELKHRLDKKRQEN
dc.2    INKELNAFAAVQNHEIGHNHHFDKYLERTGKVAMASEPCLTAQQKKGIFKRRGMKKDKLN
dc.3    RKRARNAYPGFSSLESDSDFSLNRYRKNGRRVEIMPEGWMSERRINLSIGDNDVHKKAEN
dc.4    ARRARRVFRESQAPELEEDFKLNNFLNEATRLEINPVFCLCGTTICLWFHGKIMAYRKNN
da.1    HNQGKETYTMYLSLQLHKGFRSERRLRRRKTLEAVHILCFLARAISVWFIDRQMTWKPTN
da.2    REKGKGTYRIYLILEFEKTFWKEKKLQRRKTVGVAHTLCIVDRAVTVWWPDRQMGWKPAN
da.3    RKRGKRTYTRYESLEGTSRFRSDRRLTRLNRIEAPHGMCLIDRELTVWLLQRRMSAKAEE
da.4    KKRDTDSFYTIAMLELKPEFNFNRYLTKRKNLKDAKALALNDKGAQKWSLSGRAKWQSRS
db.1    AKGLQDTGTSYKNREVERDQHFSQYAKDKHAAEVAHKVRLRMAKINCRFGSSKSKYSKEN
db.2    AKRSQYSSTSYKCTELYKEFHFSQYLQEKQVTDFAHPVCLGEVHVKCLFNNTKLKWSKEN
db.3    SKEGTRSFTRFSSTELEKGFHHKQYSSVLEGGATAPNLLVSNKQFKGRFQNTRMKLNKQD
db.4    MRKGGETYTLYQVLGGEGDFRYRRYLHNTCLLEMTEQVNIIDQQLKTWFCVQGLKWKVDS
dd.1    WEIAANATTLALVLEFGADREKNRFTRIVLNFGITDDLCLAERVMKFWLPEQRLKTYRER
dd.2    QRNGEHMTTRSLVLQVDKIFGQDRHIKALPRVVNTDQKYLRDRPVEIWFPDARVRAYKEM
dd.3    KARQRKDKPRFMTLQLKPDFSFNLLLNKKTILEFLDPLLLWDQYIGVKCKYEGLKWKRAL
dd.4    APGGQRTYGRPLYNTNQGQLHFKAHVSQGKRNDTAQGLPRQEKGFILKNENRKKRWREQA
