# Supplementary material for: The homeodomain complement of the ctenophore Mnemiopsis leidyi suggests that Ctenophora and Porifera diverged prior to the ParaHoxozoa
Source: EvoDevo. 2010 Oct 4;1:9. doi: 10.1186/2041-9139-1-9 (PMC2959044; doi:10.1186/2041-9139-1-9)
Supplement: Additional file 5 — Simulation analysis to assess the feasibility of estimating relative branch lengths from 60 amino acids. Includes data used to determine the feasibility of the technique used to assess relative branch lengths from trees based on 60-amino acid matrices (as described in the main text). [file 2041-9139-1-9-S5.ZIP › AF05_Ryan_et_al_2010.brlen_sim/seq-gen_data_and_best_ml_trees/74.phy]

16 60
dc.1    RKGGRGECTKHQTLAVAGEFKFSRNLARREKVGQAEHLCFTDKQLYINFQHKPVHWAKDS
dc.2    RKGSQRGCAKYQGLDSKDEFHYRKNLNRNTKIDLTDTVGLFEGQINTDFQHKGLKWEEEA
dc.3    QRGGSYKSCGVQSLEPGQQFNFRSSSTRKMLIELTDKLSIEIKNVTFNLAWDGPKSGKKK
dc.4    SQHAVPTLRRTCAFYIDKDFYYERSFTKHRKMEFSHGLYFSDRQAWILFLSRQVGWKAPS
da.1    RQKGKMLCTRNSFLELDEDCRFDKYLTRMLKIDRSVNLFMIEHKTKVGFQTARTRRRKED
da.2    RKKGRFVCNINSFLELDEDRMLSKYLNKGLEINFTVNPGFAEYHSTMWLQNAKTQWEKEE
da.3    RKGDENTSNRTKIIQLGTEFNFNEYLIDNITLDINRNLCKVHHEAKLWFRVGSTKWKKEN
da.4    GSKSRQTYSRYQKLGVEKEFHQGLYFLLRSKVNVSRLLCFAESDMRMWSLNAKVHWKKEN
db.1    TKQGRHIFIRPTMLEMQRDLRVDGTLSIRHSSAIPFSLLRLEMHAGMGMLNRNLQWRRDS
db.2    NKADRLAYISSAQLELPREFQFDGSETVAHKHSTDCSLTGTERTVKMSFQERNLQWRKPY
db.3    NKRGKSKYSPSELLEMDRDFDQDRHLSHRDDNAHAHILLGTEGQAKVGLQRRRLKWNKGT
db.4    RKRGRTTTNQSRCMELGKKPNITQFNSRVRKVEVAPELCVIGRLIEAWWAARRMNLNKKD
dd.1    KETGMPQHVKIQAPAEEQNLRRKLYLRKECMPENGPKPCVASRDIRMWHRIRGKKWRKDG
dd.2    PEHGHRPNNPPVGLQKEKEYHMNAYLAKVTILQKGPCRCVTTRQIRMWHQFRGNKWKMGT
dd.3    ETGRKTPYIRYKALELESGFSSTFFLLYKRNVEIVHQLKIAFRQTKMWSQKMPIRWKNAN
dd.4    KRRSRGTSVTINPLAWEKEFQFNKYTGTGRKYKIKYLNTPCPKEAMIWMEKRLVKWRKNG
