# Supplementary material for: The homeodomain complement of the ctenophore Mnemiopsis leidyi suggests that Ctenophora and Porifera diverged prior to the ParaHoxozoa
Source: EvoDevo. 2010 Oct 4;1:9. doi: 10.1186/2041-9139-1-9 (PMC2959044; doi:10.1186/2041-9139-1-9)
Supplement: Additional file 5 — Simulation analysis to assess the feasibility of estimating relative branch lengths from 60 amino acids. Includes data used to determine the feasibility of the technique used to assess relative branch lengths from trees based on 60-amino acid matrices (as described in the main text). [file 2041-9139-1-9-S5.ZIP › AF05_Ryan_et_al_2010.brlen_sim/seq-gen_data_and_best_ml_trees/78.phy]

16 60
dc.1    YRREGKTYKRWQQLSLEEDFLFLLPYGQRERTELARANCMSESKIKFWFKNQQERWRTPN
dc.2    YKRLERTYRRWQTFPIDKEFFFLRRYARRQRSEINRGSCMGHTKLKVWFKNRREGYEAYN
dc.3    GKRGGDTARRYIHLDLENKLRFLQYYAHRRRIEIAQDTYVTEPKVKLWVQNNPRIWNKDN
dc.4    TRWSKQRFPRPSFLEIEDRFILGQYLSATRKYETANLTCLSQESVRVWIRTHQFEWHNEP
da.1    KKKGRRACVRDQSLELRRSFRFNKGLPRRCGVDAEYALCLTEQQFRSWGENQRMSWKPRK
da.2    ERCSGRKNIKNETLQIRGPFSFNYENKRQPGAETEHPTCLTTRQTRSWGDNTGMKWTTKK
da.3    RKRGRHTYMGTDSQWFAEEFEFDAYLERDPGVHAVQVLGDTEGLMGDWGDNGAMPWNKED
da.4    RKHGKQTDTKYHTVEYKRSFHGKRYITRMRLVEISRAVCGVEKQIGAWFKNRKTNWNKDN
db.1    SKTGEKTYTRYQTLALGKQEDFSQYPTSRGQVQKGKAFCESEQNARSWVGEQRTALRKQE
db.2    VRASSSTYNKYQTLAFESEEDHHAYPSGQKRVEQANSLCETELNARTWFRRSTIEWSKAK
db.3    RKTAKKVYTRFRSMRLSKELSFDNYLPRRHGMDVAYGICDKDRNAQMWFVKKVKSSNMED
db.4    NERVQQARGGYNVVELDKNEHSGKELSARRRAESENAPCLGDKKIRLIVGNRALRIENQH
dd.1    RPEGRQAFVCYEALSFEGEFSYRQNPESDTETESCPSQYLTEKHVEIWFEDAIDWWGKGN
dd.2    RNQRTQTYFWYEAQNDLMGYQYWPHPQANAEGPLCLGVWLNQISLCTWLKNSKEWLRKGN
dd.3    AAQGQLFFNVYEGLEVQAQLKITDRQDRNRMVEARARSCQNAKLVEIWFIRQKEKWRKTG
dd.4    GKAGTDQYAHFVPKEMENEFTYDRQMLGTKEADVSCSLCRCDAKNKMWAQRAQMDHHFED
