# Supplementary material for: The homeodomain complement of the ctenophore Mnemiopsis leidyi suggests that Ctenophora and Porifera diverged prior to the ParaHoxozoa
Source: EvoDevo. 2010 Oct 4;1:9. doi: 10.1186/2041-9139-1-9 (PMC2959044; doi:10.1186/2041-9139-1-9)
Supplement: Additional file 5 — Simulation analysis to assess the feasibility of estimating relative branch lengths from 60 amino acids. Includes data used to determine the feasibility of the technique used to assess relative branch lengths from trees based on 60-amino acid matrices (as described in the main text). [file 2041-9139-1-9-S5.ZIP › AF05_Ryan_et_al_2010.brlen_sim/seq-gen_data_and_best_ml_trees/8.phy]

16 60
dc.1    PKAVKQSLGRTPCSEMGKNVDMNKLLVRKNRILLAEALCLGQRYKEVWLVEKNTEWKKES
dc.2    KKRVSETKARLQCLGYDKDLRMNKLLLRRNKINLALALCIAERYKEGRIPQRYMQWKREG
dc.3    KPKQGSSWSLHQRMKIDEDYKVNLVLVRSRGIDVANVICLIDRHKTLWFEDPEPTWKQEN
dc.4    ILHDNGMQTNFQAVLSEKEFDYDLYVERLKRGDSPHASTLAELQLKILFENREIKMTEDV
da.1    YKRGHHVVGKSKGPELQKELNVDRLFIKGRLIDINGNICFFERQVKLYLQDRRLKWKAQN
da.2    RKKVRHMYPKTRALEVERKLNVNRVLFRGRKTDITAALCLLERQVTMYFQDRRLKWKKQN
da.3    LKHGWQTYVKDQSLDLEKRLKLNRITLKERQIDVARNFKLAKRTIELWFQNRRLCWTAEG
da.4    GEHGKKAYLAYPSIEVKGELAFNRYITVQKHIEITNNLYLTVGDLYVCYRLRRMNLKKNI
db.1    RRQGSRCLINYKSASLGRSHLFYTYFLRLTQAVLKQALCLVAKMLKLWSHTRQEKWKKEH
db.2    RKRGRGCYVLGQGLNLVTRLQFTQYFIRRSKAILSLTLCLTDKLVKIWLQSRQLKWSKQE
db.3    EKRARRCYLRYQVISFATAFQFNKYRLCKTKVVLLFTACGEAKLIRTWLDGKQLTWKKES
db.4    LEHNFKNFPKYRIFESGRELHFSRYLIKYQRIEAKFALNITERKIRGWYQGRRLDSTKES
dd.1    RPPDKQTKSRYQLLEIENFFMFVTYAGMGKKLELSYAQFVPRNSLKGVFDSVRPGYSKGD
dd.2    EAKVKQTLTKYQLFDLATFLMFVEKYCMLHNITIVYGLFVTETQLKAWYNTHRSKWSKVE
dd.3    RTKVRQDAAEWQTSEVGTQLLFLGYFSRGVEVKVIAGDSDKEPGVEDGCDYRHVKQCAYR
dd.4    SQTRKKPAATYPTITRIPKLHFGDCMTERGLMAYQHKLCFGERTIKLWLKHVQGHWKIGR
