# Supplementary material for: The homeodomain complement of the ctenophore Mnemiopsis leidyi suggests that Ctenophora and Porifera diverged prior to the ParaHoxozoa
Source: EvoDevo. 2010 Oct 4;1:9. doi: 10.1186/2041-9139-1-9 (PMC2959044; doi:10.1186/2041-9139-1-9)
Supplement: Additional file 5 — Simulation analysis to assess the feasibility of estimating relative branch lengths from 60 amino acids. Includes data used to determine the feasibility of the technique used to assess relative branch lengths from trees based on 60-amino acid matrices (as described in the main text). [file 2041-9139-1-9-S5.ZIP › AF05_Ryan_et_al_2010.brlen_sim/seq-gen_data_and_best_ml_trees/80.phy]

16 60
dc.1    RKRNRYNYSKYCASGKFKVFSFGVYLTRGCRVEVHHMVSLPAPERQTGLQNLKMAWKPDN
dc.2    QKKNKQEYTPYCMNGDEKEFHYKRYLSRGKQEETHASVHLSDPTRQVGIKPIRVPWKRDK
dc.3    LEDDMSSYTTERPLLRGKELHLSSCLGRDPRAQIAHTLCPTATRIKKEVQELKLLYRLEN
dc.4    GQGGKEILSLYRTPENECEYNFVRCLSTQRRVPLGAATSLIDKKIKEKYRERGSTWKNPA
da.1    RERGSKTSTQHQVLNLEHEYEFHRYLTRRHSFLISVSVSLIECQINIWFPNKRNQWKKEN
da.2    RRRGKKPNTYFQKLTFEYDFQFHRYLTRQTKVDICQSICLMEQGINIWFPQRRLKLKKEN
da.3    REGLKESFCRYQIMTLVNDFPINRINSQRKKTEVAYSPVLSERQVKIWFRNKRVRWDKHN
da.4    EKQGKMVKTRYMSLELEGQFHCPRYITSRGRMDKATGLALTGRQVTAWAEEQRERWKKLN
db.1    KIRKRQSIELFQNFDFEGEFDYHRENSRRTALDYGRELCMRVKEVIIWFQMGTMKWNEAN
db.2    KHRGNATVDLYADIDIDAEFSYHKFFSKPNELGYGPALCTSEFFVTLWFQARSLNRKDEH
db.3    RTKETQTIILYQNLDLEKQSHIHRFLQKPLRIQYTHTLCQTTYQVKVWLQGGLVTWKKES
db.4    RETHRQNGSRFETLQLEGGSQFLAYFLRCRPSEPADALGRTERQLDIWSQGARMKWKKET
dd.1    KDKVHGVHHTCHTGALEREQNWTDALSHGRRIDVVEGLISADNPVNLWAFKRMNESEKDN
dd.2    RYRGHHPFIAYRRIAQLGTYDIALGLTYIRRIDTTRLLVSVDKPATIWAYQKNKKAKYEV
dd.3    TNRGRAGFIAFKSFQLENQFDGPLALRKINYLSVTPATGQTNRPMKIRLFRRTAQAKKEN
dd.4    RKEKRPNYHAYQADDRDARQLRGQYVNRRRRHGILRSGCLAKEAIPVWFHKLQRKIRKAA
