# Supplementary material for: The homeodomain complement of the ctenophore Mnemiopsis leidyi suggests that Ctenophora and Porifera diverged prior to the ParaHoxozoa
Source: EvoDevo. 2010 Oct 4;1:9. doi: 10.1186/2041-9139-1-9 (PMC2959044; doi:10.1186/2041-9139-1-9)
Supplement: Additional file 5 — Simulation analysis to assess the feasibility of estimating relative branch lengths from 60 amino acids. Includes data used to determine the feasibility of the technique used to assess relative branch lengths from trees based on 60-amino acid matrices (as described in the main text). [file 2041-9139-1-9-S5.ZIP › AF05_Ryan_et_al_2010.brlen_sim/seq-gen_data_and_best_ml_trees/88.phy]

16 60
dc.1    HRGDLLKYFQLRFVEINRQFQYSGYLKRHRRIEHGNQLKHEETTDQMWHRSRRETWQQEP
dc.2    KLRGSQDYFAYRSMDAEEVYKYVGDLTGYRQLESEHAATYDEKVTQIWDKDRRRKWKQEI
dc.3    KEGGRPAYTQISLTQMEEPFKKGGCLSAQLRIEIAFRLSFDEQHSKLWKPDARAPWRAEA
dc.4    RKRDFKAYHRYADIDQKRKFHLNQFLVKYAKIEGMWDRCLGGRQIKVWFQLNRLHSKAEA
da.1    KVKPKQAYAHTKALELEKMFYFNGYMKSAAKLDNARVLGKNAPQIKVWYQTFKTPCNKEN
da.2    RKQGRQAYISLNALEWERTFYFHVYMTKAAKLQLSRNLRRIDAQIQVWFQIGKIPWNPEE
da.3    FKEGRQAYPRFQAAEFQKEFYFNRDLTEMRKVDVTHFLCLPMKKIGIGFLSGKPRWGKEN
da.4    KTQGGQTYCAYKKMELEKEFHFLPYITRTRTIEDGHSNIAFETRIMIYYVIRQAKIKNEE
db.1    KKSSRLTLTQYQALELGEGFNLYRYLAHTQAVGIACVLCEPQWEVKVWFSSLAVRWGDKD
db.2    GKLGREPLTHSPPVKLREGFDVYRYLANSAGIRSANELCCAEKHRQAWFGTFGMKWGNNE
db.3    KKNRKESLDQYGSLEIAAEFYLEGLLQRVIHVRIAQALGVTESELAKGFSSFRARWQDIN
db.4    KKRVRTTYDRYDTRFWKRQSRFNGIVTKRRAVEVEQEVCLLEVDFSVWFENRRVQWQNVN
dd.1    RKKGRKTYGRFRSMQLDRLYRFDRYQPLTKDTHLLVALAIGDEAQKSRFQNSEIKWKPEN
dd.2    RRQQMRAFVRITTSQLAPLYRFDTSSPTKSDAAILQELAFSEEPVRIWVQNSMLDWKPED
dd.3    KKRRNRNKQRMGVLNLDREVDTGEHSPQRRGIQTPQILASQDQAYKVWFRTKKMKWNSDG
dd.4    QTTGKQLYTMLRSFNMKSWYHTARDFESPKQKPITHKICLTEGPVQLYLPSRSLCWREVD
