# Supplementary material for: The homeodomain complement of the ctenophore Mnemiopsis leidyi suggests that Ctenophora and Porifera diverged prior to the ParaHoxozoa
Source: EvoDevo. 2010 Oct 4;1:9. doi: 10.1186/2041-9139-1-9 (PMC2959044; doi:10.1186/2041-9139-1-9)
Supplement: Additional file 5 — Simulation analysis to assess the feasibility of estimating relative branch lengths from 60 amino acids. Includes data used to determine the feasibility of the technique used to assess relative branch lengths from trees based on 60-amino acid matrices (as described in the main text). [file 2041-9139-1-9-S5.ZIP › AF05_Ryan_et_al_2010.brlen_sim/seq-gen_data_and_best_ml_trees/95.phy]

16 60
dc.1    GSQTEQDYSRYQALELDRDCNFHSYPGAKLRIGMARNFGLKQQDIEFWWKKQGMRWKKET
dc.2    RGGVRKCYVSYQALELEKDCLSHKYPGYTVGIGKTENLGLKARNAEFWYKDAVMDWKKTK
dc.3    KKETSESYNGYEALELENECQFHKYVTLQKRLEHSDSLCMSNGRMKIWFQHKNMKWPRSR
dc.4    RHRCQQSSGNYLIPGLEKDFSFYDFISARRRVEAARSHCLDEEPVQFWFRQKKLKWKSDT
da.1    REKGGRKALRHTTLFAGSDTNFSLYLKWRWTTELASMVCLTARLVIIWVEVRRVNWKHES
da.2    RPIGGQTNARHATLYAGTSFNFNLYLTQRWSTEVATGVCPTSRHDKIWFDTKGMKRERET
da.3    QERGEQTGSRYSALYLEKEFTFNLFPPRRWPISMNQVLYSSTYRLRLGFDAKRFNWKYSS
da.4    EKLTRQTCLSDQSPTLEYELVFKKCGSKRYRIHIADALCMEDRPVRIWFHDRKIQWRKDN
db.1    RRQGPPTYSTNQSLKLKPHFDFVLYLTPTRKLGMSTILWLLIRHVGSWLMPTRTSWRSQS
db.2    TKRGSQTYACPQSIYVQRTFHFVSFLPPMRHIGFSQIPWVMRRYVGSRFARHRMKWQKQP
db.3    RNSGRQGTPSYRHVNLKQEFHFLRFLVRPRRGGLSIEWWLRAQRVDTWFENKRLKWKRQS
db.4    GKRGRPCYTRQLAIGQEAEFKLNKYAFARGAIEIGESVSQDTLQFKIWYQNRRAEWRLDF
dd.1    QCRDLRIFLKFETIPLEKGFLLSALLSKCLGFDTTNSLNMFNQKIKAWVQAPQLAWKGSD
dd.2    EAGDFGVFLAYDAYHVDKEHKMASILNMCTAIDANYVISITDLPTPWFFQKTILQWKCHN
dd.3    EAEKFQVFINCGKLEAEKGMLARGYLVKCFKIELEHALKMNLKNDKLWCGNIKFQRKVGD
dd.4    RNDEKYPCAASQTVALEEQFKFYRIPSIYRQTGLGCSLCPAEQELTTWFKSSGNKWKREV
