# Supplementary material for: The homeodomain complement of the ctenophore Mnemiopsis leidyi suggests that Ctenophora and Porifera diverged prior to the ParaHoxozoa
Source: EvoDevo. 2010 Oct 4;1:9. doi: 10.1186/2041-9139-1-9 (PMC2959044; doi:10.1186/2041-9139-1-9)
Supplement: Additional file 5 — Simulation analysis to assess the feasibility of estimating relative branch lengths from 60 amino acids. Includes data used to determine the feasibility of the technique used to assess relative branch lengths from trees based on 60-amino acid matrices (as described in the main text). [file 2041-9139-1-9-S5.ZIP › AF05_Ryan_et_al_2010.brlen_sim/seq-gen_data_and_best_ml_trees/96.phy]

16 60
dc.1    GRSGHLPPSPYQAHELEDTFDLDRALTLKLKADFVRVVSISEKLVQLWFHYRHMTWQRDG
dc.2    CKGGNSPSARYHAGDLEKVFDLDQMVELRLNVEFMYNICSRNSQINLWFHNRPMDLQDNP
dc.3    LKRGRLPFVRQQAMILPIAHHLHRKLTASLATGQAHHYCNVESQIRLMYVNRRVYWQQEA
dc.4    AERSHQIYANLDVLFSEPVLHFNPCMLRNLKLSFSAVFQLTERLLKLGFQGAGQRWNKSR
da.1    ARRGKQTHISYGTLELKKEDQFDRLFSMKGGIDVARAFCSSEDPIEFMLQQKLYRWKQRD
da.2    QKQGNRTYTRYGELDVNKDYHFNRFLTLQKHMDVTRALCPAEEPPDAMFQNQTYSWKKKE
da.3    RKKGRLSYHHFATIELEKEFKFNKYPTIEERDDIARALFYTEKQIKIWFYNKRANWDKAD
da.4    RKRILQTYPRYQTFEMEHQYTLSDDLLEPKNLQDTHSLCLTKPKLRIGIENQRIKGKSED
db.1    AKGSCGQYKRFANLKLETGMHFNLLILDKHRVEQADAVTITERHSEFWLSHKSDKSKKEG
db.2    DQRSCGRFDQYTTMELENDLRFNGMILMKHRISRAEAVCTGERVKIVYFQNKGIKKKKEG
db.3    QRRSHRAYSKYEVVRLVDEFQNSHVDLLRHRVDISDAVCFNEKQIKHWHENTNVEFKSDN
db.4    HKKAHLVFQKYQLVVLDNEYDFSKYLNRQRFGEVAHMSCISQQGIKLWFQSGRMSHAVKT
dd.1    RADNGQHERRFKSIELKTGFYFLGYLENSHGSEIRRRACDSKSQLKTHSRAGHMQWQKDE
dd.2    KRRGGSVETKFQHLEIETGPHFLRRLTKGHRVLTADGAWVINRGLQTWSGTHRMNRKHEY
dd.3    MEQAERTYWRFREEDIERDITLLRYIIRGTKLEVGFRICLNGRTAKTWYHSVRIRYKENS
dd.4    NHLRREKYIRIKVLEETKEFFWDYAFSKALKLEIGNGLYLIFDPVEPWLDIQNTRWLSDD
